# Supplementary material for: Outcomes in randomised controlled trials in prevention and management of carious lesions: a systematic review
Source: Trials. 2017 Nov 2;18:515. doi: 10.1186/s13063-017-2256-1 (PMC5669005; doi:10.1186/s13063-017-2256-1)
Supplement: Supplementary file 1 — Included studies list and outcome catergorisation data. (XLSX 151 kb) [file 13063_2017_2256_MOESM1_ESM.xlsx]

## Sheet: Outcomes data sheet
Authors	Year	Title	Journal	Volume	Issue	Page	Setting	Participant	Dentition	Age	Trial registraton	Nuimber of trial arms	Management or prevention	Primary outcome	Secondary outcomes
D. W. Ehrenreich	1968	A comparison of the effects of zinc-oxide eugenol and calcium hydroxide on carious dentin in human primary molars	ASDC J Dent Child	35	6	451-6	Unclear	unclear	Primary	children	not reported	4	management	Clinical performance of the restoration
W. P. Rock	1972	Fissure Sealants - Results Obtained with 2 Different Sealants after One Year	British Dental Journal	133		4	Field, school or non-practice	178	Secondary	children	not reported	3	prevention		Clinical performance of the restoration	Caries experience (including DMFT etc.)
J. W. Osborne, E. N. Gale and G. W. Ferguson	1973	1-Year and 2-Year Clinical Evaluation of a Composite Resin Vs Amalgam	Journal of Prosthetic Dentistry	30	5	795-800	Field, school or non-practice	65	Secondary	adults	not reported	2	management	clinical performance of the restoration
A. J. Rugg-Gunn, P. J. Holloway and T. G. Davies	1973	Caries prevention by daily fluoride mouthrinsing. Report of a three-year clinical trial	Br Dent J	135	8	353-60	Field, school or non-practice	491	Secondary	children	not reported	2	prevention	caries experience (including DMFT etc.)
B. Forsman	1974	The caries preventing effect of mouthrinsing with 0.025 percent sodium fluoride solution in Swedish children	Community Dent Oral Epidemiol	2	2	58-65	Field, school or non-practice	270	both	children	not reported	2	prevention	Caries experience (including DMFT etc.)	other
W. P. Rock	1974	Fissure Sealants - Further Results of Clinical Trials	British Dental Journal	136		8	Field, school or non-practice	100	Secondary	adults	not reported	2	prevention		Clinical performance of the restoration	Caries experience (including DMFT etc.)
P. Axelsson and J. Lindhe	1974	The effect of a preventive programme on dental plaque, gingivitis and caries in schoolchildren. Results after one and two years	J Clin Periodontol	1	2	126-38	Mixed	192	both	children	not reported	2	prevention		Clinical oral hygiene-related outcomes (e.g. plaque and gingival indices)	Clinical oral hygiene-related outcomes (e.g. plaque and gingival indices)	Caries experience (including DMFT etc.)
J. H. Hinding and Buonocor.Mg	1974	Effects of Varying Application Protocol on Retention of Pit and Fissure Sealant - 2-Year Clinical-Study	Journal of the American Dental Association		89		secondary care or hospital or university or specialist practice	187	Secondary	children	not reported	4	management		Caries experience (including DMFT etc.)	Clinical performance of the restoration
A. Badersten, J. Egelberg and G. Koch	1975	Effect of monthly prophylaxis on caries and gingivitis in schoolchildren	Community Dent Oral Epidemiol	3	1	2015-04-01	Field, school or non-practice	225	Secondary	children	not reported	2	prevention	Caries experience (including DMFT etc.)	Clinical oral hygiene-related outcomes (e.g. plaque and gingival indices)
M. W. Reed and J. D. King	1975	A clinical evaluation of a sodium fluoride dentifrice	Pharmacol Ther Dent	2	2	77-82	Field, school or non-practice	567	both	children	not reported	2	prevention	caries experience (including DMFT etc.)
A. Helle	1975	Two fissure sealants tested for retention and caries reduction in Finnish children	Proc Finn Dent Soc	71		3	Secondary care or hospital or university or specialist practice	314	both	children	not reported	2	management		Caries experience (including DMFT etc.)	Caries experience (including DMFT etc.)
J. R. Johansen, P. Gjermo and H. M. Eriksen	1975	Effect of 2-years' use of chlorhexidine-containing dentifrices on plaque, gingivitis, and caries	Scandinavian journal of dental research	83		5	Secondary care or hospital or university or specialist practice	73	Secondary	adults	not reported	3	prevention		Clinical oral hygiene-related outcomes (e.g. plaque and gingival indices)	Clinical oral hygiene-related outcomes (e.g. plaque and gingival indices)	Caries experience (including DMFT etc.)
G. Koch and L. G. Petersson	1975	Caries preventive effect of a fluoride-containing varnish (Duraphat) after 1 year's study	Community Dent Oral Epidemiol	3	6	262-6	Unclear	125	both	children	not reported	2	prevention	Caries experience (including DMFT etc.)
W. J. Fleming, R. C. Burgess and D. W. Lewis	1976	Effect on caries of self-application of a zirconium silicate paste containing 9% stannous fluoride	Community Dent Oral Epidemiol	4	4	142-8	Field, school or non-practice	464	both	children	not reported	3	prevention	Caries experience (including DMFT etc.)
A. M. Horowitz, J. D. Suomi, J. K. Peterson, R. H. Voglesong and B. L. Mathews	1976	Effects of supervised daily dental plaque removal by children: first-year results	J Public Health Dent	36	3	193-200	Field, school or non-practice	481	both	children	not reported	2	prevention		Clinical oral hygiene-related outcomes (e.g. plaque and gingival indices)	Caries experience (including DMFT etc.)	Caries experience (including DMFT etc.)
R. J. Shern, L. F. Duany, R. S. Senning and D. D. Zinner	1976	Clinical study of an amine fluoride gel and acidulated phosphate fluoride gel	Community Dent Oral Epidemiol	4	4	133-6	Field, school or non-practice	468	both	children	not reported	5	prevention	Caries experience (including DMFT etc.)
R. A. Bagramian, R. C. Graves and M. Bhat	1976	A combined approach to preventing dental caries in schoolchildren: caries reductions after one year	Journal of the American Dental Association (1939)	93		5	Field, school or non-practice	1200	both	children	not reported	2	prevention	Caries experience (including DMFT etc.)
N. C. Cons, S. T. Pollard and G. S. Leske	1976	Adhesive sealant clinical trial: results of a three-year study in a fluoridated area	The Journal of preventive dentistry	3		3 Pt 2	Field, school or non-practice	1966	Secondary	children	not reported	2	prevention		Clinical performance of the restoration	Caries experience (including DMFT etc.)
H. S. Horowitz, S. B. Heifetz and S. Poulsen	1976	Adhesive sealant clinical trial: an overview of results after four years in Kalispell, Montana	The Journal of preventive dentistry	3		3 Pt 2	Field, school or non-practice	481	both	children	not reported	2	prevention		Clinical oral hygiene-related outcomes (e.g. plaque and gingival indices)	Clinical oral hygiene-related outcomes (e.g. plaque and gingival indices)	Caries experience (including DMFT etc.)
D. M. Roder and P. Sundrum	1976	The sealing of fissures in a school dental programme	Aust Dent J	21		6	Field, school or non-practice	unclear	Secondary	children	not reported	2	prevention		Clinical performance of the restoration	Caries experience (including DMFT etc.)
H. M. Stiles, G. T. Ward, E. D. Woolridge and R. Meyers	1976	Adhesive sealant clinical trial: comparative results of application by a dentist or dental auxiliaries	The Journal of preventive dentistry	3		3 Pt 2	Field, school or non-practice	166	both	both	not reported	2	management		Clinical performance of the restoration	Clinical performance of the restoration	Caries experience (including DMFT etc.)
J. D. Brooks, E. J. Mertz-Fairhurst, V. E. Della-Giustina, C. W. Fairhurst and J. E. Williams	1976	A comparative study of the retention of two pit and fissure sealants: one-year results	The Journal of preventive dentistry	3		5	Mixed	385	Secondary	children	not reported	2	management		Clinical performance of the restoration	Clinical performance of the restoration	Clinical performance of the restoration
S. L. Handelman, F. Washburn and P. Wopperer	1976	Two-year report of sealant effect on bacteria in dental caries	J Am Dent Assoc	93	5	967-70	Secondary care or hospital or university or specialist practice	unclear	both	both	not reported	2	prevention		Microbiological outcomes	Clinical performance of the restoration	clinical performance of the restoration
I. Ohmori, K. Kikuchi, E. Masuhara, N. Nakabayashi and S. Tanaka	1976	Effect of the methyl methacrylate-tributylborane sealant in preventing occlusal caries	Bull Tokyo Med Dent Univ	23	3	149-55	unclear	99	secondary	children	not reported	2	prevention	Caries experience (including DMFT etc.)	Lesion activity
J. F. Higson	1976	Caries prevention in first permanent molars by fissure sealing. A 2-year study in 6--8-year-old children	J Dent		4		unclear	50	Secondary	children	not reported	2	prevention	caries experience (including DMFT etc.)	Clinical performance of the restoration	Resource efficiency (e.g. cost, time)
A. Scheinin, K. K. Mäkinen and K. Ylitalo	1976	Turku sugar studies. V. Final report on the effect of sucrose, fructose and xylitol diets on the caries incidence in man	Acta odontologica Scandinavica	34		4	Unclear	125	both	adults	not reported	3	prevention	Caries experience (including DMFT etc.)
B. A. Burt, D. S. Berman and L. M. Silverstone	1977	Sealant retention and effects on occlusal caries after 2 years in a public program	Community Dent Oral Epidemiol	5	1	15-21	Field, school or non-practice	205	Secondary	children	not reported	2	prevention		Clinical performance of the restoration	Clinical performance of the restoration	Clinical performance of the restoration	Clinical performance of the restoration
R. E. Going, L. D. Haugh, D. A. Grainger and A. J. Conti	1977	Four-year clinical evaluation of a pit and fissure sealant	J Am Dent Assoc	95	5	972-81	Field, school or non-practice	84	both	children	not reported	2	prevention		Clinical performance of the restoration	Caries experience (including DMFT etc.)
G. T. Charbeneau, J. B. Dennison and G. Ryge	1977	A filled pit and fissure sealant: 18-month results	J Am Dent Assoc	95		2	Field, school or non-practice	143	Primary	children	not reported	2	management	clinical performance of the restoration	Clinical performance of the restoration	Clinical performance of the restoration	Resource efficiency (e.g. cost, time)
W. J. Loesche, D. R. Bradbury and M. P. Woolfolk	1977	Reduction of dental decay in rampant caries individuals following short-term kanamycin treatment	J Dent Res	56	3	254-65	Primary care or general practice	45	both	children	not reported	2	prevention	microbiological outcomes	Microbiological outcomes	Microbiological outcomes
J. F. Roulet	1977	[Clinical comparison of 3 composite resins with amalgam in the region of the posterior teeth]	Zwr	86	21	1055-62	Secondary care or hospital or university or specialist practice	41	Secondary	adults	not reported	3	management	clinical performance of the restoration	Clinical performance of the restoration	Reaction to treatment during treatment procedure
H. R. Englander, J. R. Mellberg and W. O. Engler	1978	Observations on dental caries in primary teeth after frequent fluoride toplications in a program involving other preventives	J Dent Res	57	2015-10-09	855-60	Field, school or non-practice	231	Primary	children	not reported	2	prevention	Caries experience (including DMFT etc.)	Caries experience (including DMFT etc.)
J. R. Mellberg, G. J. Franchi, H. R. Englander, G. W. Mosley and C. R. Nicholson	1978	Short intensive topical APF applications and dental caries in a fluoridated area	Community Dent Oral Epidemiol	6	3	117-20	Field, school or non-practice	1235	both	children	not reported	4	prevention	Caries experience (including DMFT etc.)
Z. Sheykholeslam and M. Houpt	1978	Clinical effectiveness of an autopolymerized fissure sealant after 2 years	Community Dent Oral Epidemiol	6	4	181-4	Field, school or non-practice	205	Secondary	children	not reported	2	prevention	caries experience (including DMFT etc.)
A. D. Woodhouse	1978	A longitudinal study of the effectiveness of self applied 10 per cent stannous fluoride paste for secondary school children	Aust Dent J	23	5	422-8	field, school or non-practice	495	secondary	children	not reported	2	prevention	Caries experience (including DMFT etc.)	Fluoride side-effects
B. Williams, R. Price and G. B. Winter	1978	Fissure Sealants - 2-Year Clinical-Trial	British Dental Journal	145	12	359-364	Mixed	500	Secondary	children	not reported	3	management		Clinical performance of the restoration	Caries experience (including DMFT etc.)
J. H. Meurman, S. K. Helminen and H. Luoma	1978	Caries reduction over 5 years from a single application of a fissure sealant	Scand J Dent Res	86	3	153-6	Unclear	150	Secondary	children	not reported	2	prevention		Clinical performance of the restoration	Clinical performance of the restoration	Caries experience (including DMFT etc.)
G. Koch, L. G. Petersson and H. Ryden	1979	Effect of flouride varnish (Duraphat) treatment every six months compared with weekly mouthrinses with 0.2 per cent NaF solution on dental caries	Swed Dent J	3	2	39-44	Field, school or non-practice	200	Secondary	children	not reported	2	prevention	Caries experience (including DMFT etc.)
H. Luoma, A. Nyman, A. Toivonen, S. Soderholm, T. Nuuja, R. L. Kantero, M. L. Hassinen, M. Jokela, P. Nummikoski, H. Ranta and I. Thesleff	1979	Effect of caries in mentally handicapped children of addition of fluoride and bicarbonate-phosphate to dietary sugar products	Scand J Dent Res	87	3	197-207	Field, school or non-practice	160	both	children	not reported	2	prevention		Caries experience (including DMFT etc.)	Caries experience (including DMFT etc.)	Caries experience (including DMFT etc.)	Caries experience (including DMFT etc.)
G. A. Smith and N. H. F. Wilson	1979	Visible Light-Cured Composite Restorative - Clinical-Trial	British Dental Journal	147	7	185-187	Unclear	51	Secondary	adults	not reported	2	management		Acceptability to operator	Acceptability to operator	Acceptability to operator	Resource efficiency (e.g. cost, time)
J. D. Brooks, E. J. Mertz-Fairhurst, V. E. Della-Giustina, J. E. Williams and C. W. Fairhurst	1979	A comparative study of two pit and fissure sealants: three-year results in Augusta, Ga	J Am Dent Assoc	99		1	Unclear	385	Secondary	children	not reported	2	management	clinical performance of the restoration	Clinical performance of the restoration
K. H. Lu, J. D. Hanna and J. K. Peterson	1980	Effect on dental caries of a stannous fluoride-calcium pyrophosphate dentrifice in an adult population: one-year results	Pharmacol Ther Dent	5	2015-02-01	2015-06-11	Field, school or non-practice	1337	Secondary	adults	not reported	2	prevention	Caries experience (including DMFT etc.)					Clinical oral hygiene-related outcomes (e.g. plaque and gingival indices)	Clinical oral hygiene-related outcomes (e.g. plaque and gingival indices)	systemic side effects	systemic side effects	systemic side effects
J. J. Murray and L. Shaw	1980	A 3-year clinical trial into the effect of fluoride content and toothpaste abrasivity on the caries inhibitory properties of a dentifrice	Community Dent Oral Epidemiol	8	1	46-51	Field, school or non-practice	1431	secondary	children	not reported	3	prevention	Caries experience (including DMFT etc.)	Clinical oral hygiene-related outcomes (e.g. plaque and gingival indices)	Clinical oral hygiene-related outcomes (e.g. plaque and gingival indices)	Caries experience (including DMFT etc.)	Caries experience (including DMFT etc.)
G. B. Gibson and A. S. Richardson	1980	Sticky fissure management. 30-month report	J Can Dent Assoc	46	4	255-8	Unclear	unclear	Secondary	children	not reported	2	management	caries experience (including DMFT etc.)					Clinical performance of the restoration	Clinical performance of the restoration	Clinical performance of the restoration	Clinical performance of the restoration	Clinical performance of the restoration	Clinical oral hygiene-related outcomes (e.g. plaque and gingival indices)
S. L. Handelman, D. H. Leverett, E. S. Solomon and C. M. Brenner	1981	Use of adhesive sealants over occlusal carious lesions: radiographic evaluation	Community Dent Oral Epidemiol	9	6	256-9	Mixed	unclear	Secondary	children	not reported	2	management		Lesion activity	Clinical performance of the restoration
S. H. Li, P. A. Swango, A. N. Gladsden and S. B. Heifetz	1981	Evaluation of the retention of two types of pit and fissure sealants	Community Dent Oral Epidemiol	9	4	151-8	primary care or general practice	200	Secondary	children	not reported	2	prevention	clinical performance of the restoration	Clinical performance of the restoration	Clinical performance of the restoration
L. Seppa, H. Tuutti and H. Luoma	1981	A 2-year report on caries prevention by fluoride varnishes in a community with fluoridated water	Scand J Dent Res	89	2	143-8	Unclear	138	both	children	not reported	2	prevention		Caries experience (including DMFT etc.)
E. J. Mertz-Fairhurst, V. E. Della-Giustina, J. E. Brooks, J. E. Williams and C. W. Fairhurst	1981	A comparative study of two pit and fissure sealants: results after 4 1/2 years in Augusta, Ga	Journal of the American Dental Association (1939)	103			unclear	385	Secondary	children	not reported	2	prevention		Clinical performance of the restoration	Caries experience (including DMFT etc.)	Caries experience (including DMFT etc.)	Caries experience (including DMFT etc.)
P. M. Cahen, R. M. Frank, J. C. Turlot and M. T. Jung	1982	Comparative unsupervised clinical trial on caries inhibition effect of monofluorophosphate and amine fluoride dentifrices after 3 years in Strasbourg, France	Community Dent Oral Epidemiol	10	5	238-41	Field, school or non-practice	2008	both	children	not reported	3	prevention	Caries experience (including DMFT etc.)	Caries experience (including DMFT etc.)	Caries experience (including DMFT etc.)
I. Zickert, A. M. Lindvall and P. Axelsson	1982	Effect on caries and gingivitis of a preventive program based on oral hygiene measures and fluoride application	Community Dent Oral Epidemiol	10	6	289-95	Field, school or non-practice	260	Secondary	children	not reported	6	prevention		Clinical oral hygiene-related outcomes (e.g. plaque and gingival indices)	Clinical oral hygiene-related outcomes (e.g. plaque and gingival indices)	Caries experience (including DMFT etc.)
R. A. Bagramian	1982	A 5-year school-based comprehensive preventive program in Michigan, U.S.A	Community dentistry and oral epidemiology	10		5	Field, school or non-practice	1286	both	children	not reported	2	management		Caries experience (including DMFT etc.)	Caries experience (including DMFT etc.)	Clinical oral hygiene-related outcomes (e.g. plaque and gingival indices)	Clinical oral hygiene-related outcomes (e.g. plaque and gingival indices)
T. Schlapbach, P. Hotz and J. F. Roulet	1982	[Clinical comparison of conventional and microfilled composites for class-III fillings: results after 2 years]	Schweizerische Monatsschrift fur Zahnheilkunde = Revue mensuelle suisse d'odonto-stomatologie / SSO	92	1900-01-08	667-80	Secondary care or hospital or university or specialist practice	34	unclear	unclear	not reported	3	management		Clinical performance of the restoration	Clinical performance of the restoration
L. Seppa, H. Tuutti and H. Luoma	1982	Three-year report on caries prevention of using fluoride varnishes for caries risk children in a community with fluoridated water	Scand J Dent Res	90	2	89-94	Unclear	132	Secondary	children	not reported	2	prevention	Caries experience (including DMFT etc.)
L. Hanachowicz	1984	Caries prevention using a 1.2% sodium monofluorophosphate dentifrice in an aluminium oxide trihydrate base	Community Dent Oral Epidemiol	12	1	2015-06-10	Field, school or non-practice	1218	both	children	not reported	2	prevention	Caries experience (including DMFT etc.)	Clinical oral hygiene-related outcomes (e.g. plaque and gingival indices)	Clinical oral hygiene-related outcomes (e.g. plaque and gingival indices)	Caries experience (including DMFT etc.)
A. Obersztyn and K. Kolwinski	1984	Amine fluoride gel in a caries prophylaxis program for soldiers in Poland	Community Dent Oral Epidemiol	12	5	288-91	Field, school or non-practice	1286	Secondary	adults	not reported	2	prevention	Caries experience (including DMFT etc.)
J. T. Rule, M. R. Smith, R. B. Truelove, D. J. Macko and C. R. Castaldi	1984	Caries inhibition of a dentifrice containing 0.78% sodium monofluorophosphate in a silica base	Community Dent Oral Epidemiol	12	4	213-7	Field, school or non-practice	1154	both	children	not reported	2	prevention	caries experience (including DMFT etc.)	other
M. Raadal, O. Laegreid, K. V. Laegreid, H. Hveem, E. K. Korsgaard and K. Wangen	1984	Fissure sealing of permanent first molars in children receiving a high standard of prophylactic care	Community Dent Oral Epidemiol	12	2	65-8	Primary care or general practice	121	Secondary	children	not reported	2	prevention		Clinical performance of the restoration	Caries experience (including DMFT etc.)
G. B. Holm, K. Holst and I. Mejàre	1984	The caries-preventive effect of a fluoride varnish in the fissures of the first permanent molar	Acta odontologica Scandinavica	42		4	Primary care or general practice	109	Secondary	children	not reported	2	management	caries experience (including DMFT etc.)
S. Poulsen, E. Kirkegaard, G. Bangsbo and K. Bro	1984	Caries clinical trial of fluoride rinses in a Danish Public Child Dental Service	Community Dent Oral Epidemiol	12	5	283-7	Secondary care or hospital or university or specialist practice	365	both	children	not reported	2	prevention	Caries experience (including DMFT etc.)	Caries experience (including DMFT etc.)
O. B. Sveen and O. E. Jensen	1984	Clinical evaluation of two pit and fissure sealants: results after twelve months	The New York state dental journal	50			secondary care or hospital or university or specialist practice	99	Secondary	children	not reported	2	prevention	clinical performance of the restoration
D. C. Clark, G. Robert, C. Tessier, N. Frechette, G. Le Blanc, L. Boucher, S. Maheux and D. Le Blanc	1985	The results after 20 months of a study testing the efficacy of a weekly fluoride mouthrinsing program	J Public Health Dent	45	4	252-6	Field, school or non-practice	475	both	children	not reported	2	prevention	Caries experience (including DMFT etc.)
D. C. Clark, J. W. Stamm, T. C. Quee and G. Robert	1985	Results of the Sherbrooke-Lac Megantic fluoride varnish study after 20 months	Community Dent Oral Epidemiol	13	2	61-4	Field, school or non-practice	850	both	children	not reported	3	prevention	Caries experience (including DMFT etc.)	Caries experience (including DMFT etc.)
K. H. Lu, D. J. Yen, W. A. Zacherl, C. D. Ruhlman, O. P. Sturzenberger and R. W. Lehnhoff	1985	The effect of a fluoride dentifrice containing an anticalculus agent on dental caries in children	ASDC J Dent Child	52	6	449-51	Field, school or non-practice	1439	both	children	not reported	2	prevention	Caries experience (including DMFT etc.)
A. Scheinin, J. Banoczy, J. Szoke, I. Esztari, K. Pienihakkinen, U. Scheinin, J. Tiekso, P. Zimmermann and E. Hadas	1985	Collaborative WHO xylitol field studies in Hungary. I. Three-year caries activity in institutionalized children	Acta Odontol Scand	43	6	327-47	Field, school or non-practice	689	both	children	not reported	3	prevention		Caries experience (including DMFT etc.)
A. Scheinin, K. Pienihakkinen, J. Tiekso, J. Banoczy, J. Szoke, I. Esztari, P. Zimmermann and E. Hadas	1985	Collaborative WHO xylitol field studies in Hungary. VII. Two-year caries incidence in 976 institutionalized children	Acta Odontol Scand	43	6	381-7	Unclear	1219	both	children	not reported	3	prevention	Caries experience (including DMFT etc.)	Caries experience (including DMFT etc.)	Patient behaviour outcomes (e.g. toothbrushing frequency)
D. H. Leverett, W. D. McHugh and O. E. Jensen	1986	Dental caries and staining after twenty-eight months of rinsing with stannous fluoride or sodium fluoride	J Dent Res	65	3	424-7	Field, school or non-practice	437	Secondary	children	not reported	2	prevention		Caries experience (including DMFT etc.)	Aesthetics
E. J. Mertz-Fairhurst, G. S. Schuster and C. W. Fairhurst	1986	Arresting caries by sealants: results of a clinical study	Journal of the American Dental Association (1939)	112	2	194-7	Secondary care or hospital or university or specialist practice	14	Secondary	children	not reported	2	management	lesion activity	Microbiological outcomes	Clinical performance of the restoration
B. Williams, R. Ward and G. B. Winter	1986	A two-year clinical trial comparing different resin systems used as fissure sealants	British dental journal	161		10	Secondary care or hospital or university or specialist practice	163	Secondary	children	not reported	2	management		Clinical performance of the restoration
S. L. Handelman, D. H. Leverett, M. A. Espeland and J. A. Curzon	1986	Clinical radiographic evaluation of sealed carious and sound tooth surfaces	J Am Dent Assoc	113	5	751-4	Unclear	unclear	Secondary	children	not reported	2	prevention		Clinical performance of the restoration	Lesion activity
E. J. Mertz-Fairhurst, K. M. Call-Smith, G. S. Shuster, J. E. Williams, Q. B. Davis and C. D. Smith	1987	Clinical performance of sealed composite restorations placed over caries compared with sealed and unsealed amalgam restorations	Journal of the American Dental Association (1939)	115	5		Secondary care or hospital or university or specialist practice	123	Secondary	both	not reported	3	management		Clinical performance of the restoration
K. J. Anusavice and J. E. Kincheloe	1987	Comparison of pain associated with mechanical and chemomechanical removal of caries	Journal of dental research	66	11	1680-3	Unclear	47	Secondary	adults	not reported	2	management		Reaction to treatment during treatment procedure	Resource efficiency (e.g. cost, time)
S. L. Handelman, D. H. Leverett, M. Espeland and J. Curzon	1987	Retention of sealants over carious and sound tooth surfaces	Community Dent Oral Epidemiol	15	1	2015-05-01	Unclear	159	Secondary	children	not reported	2	prevention		Clinical performance of the restoration
K. H. Lu, C. D. Ruhlman, K. L. Chung, O. P. Sturzenberger and R. W. Lehnhoff	1987	A three-year clinical comparison of a sodium monofluorophosphate dentifrice with sodium fluoride dentifrices on dental caries in children	ASDC J Dent Child	54	4	241-4	Unclear	unclear	both	children	not reported	3	prevention	Caries experience (including DMFT etc.)
M. Houpt, A. Fuks, J. Shapira, A. Chosack and E. Eidelman	1987	Autopolymerized versus light-polymerized fissure sealant	Journal of the American Dental Association (1939)	115		1	Unclear	73	Secondary	children	not reported	2	prevention	clinical performance of the restoration
A. J. Conti, S. Lotzkar, R. Daley, L. Cancro, R. G. Marks and D. R. McNeal	1988	A 3-year clinical trial to compare efficacy of dentifrices containing 1.14% and 0.76% sodium monofluorophosphate	Community Dent Oral Epidemiol	16	3	135-8	Field, school or non-practice	3957	both	children	not reported	2	prevention	Caries experience (including DMFT etc.)
P. I. Rask, C. G. Emilson, B. Krasse and H. Sundberg	1988	Effect of preventive measures in 50-60-year-olds with a high risk of dental caries	Scand J Dent Res	96	6	500-4	Field, school or non-practice	3785	secondary	children	not reported	3	prevention		Caries experience (including DMFT etc.)
L. W. Ripa, G. S. Leske, F. Forte and A. Varma	1988	Caries inhibition of mixed NaF-Na2PO3F dentifrices containing 1,000 and 2,500 ppm F: 3-year results	J Am Dent Assoc	116	1	69-73	field, school or non-practice	3785	secondary	children	not reported	3	prevention	Caries experience (including DMFT etc.)
M. F. Donnan and I. A. Ball	1988	A Double-Blind Clinical-Trial to Determine the Importance of Pumice Prophylaxis on Fissure Sealant Retention	British Dental Journal	165		8	Primary care or general practice	59	Secondary	children	not reported	2	management	clinical performance of the restoration
D. C. Crumpler, H. O. Heymann, D. A. Shugars, S. C. Bayne and K. F. Leinfelder	1988	5-Year Clinical Investigation of One Conventional Composite and 3 Microfilled Resins in Anterior Teeth	Dental Materials	4	4	217-222	Secondary care or hospital or university or specialist practice	52	Secondary	adults	not reported	4	management	clinical performance of the restoration
A. W. Walls, J. J. Murray and J. F. McCabe	1988	The management of occlusal caries in permanent molars. A clinical trial comparing a minimal composite restoration with an occlusal amalgam restoration	British dental journal	164	9	288-92	Secondary care or hospital or university or specialist practice	80	Secondary	children	not reported	2	management		Clinical performance of the restoration	Clinical performance of the restoration	Clinical performance of the restoration	Clinical performance of the restoration
B. de Liefde	1989	Identification and preventive care of high caries-risk children: a longitudinal study	N Z Dent J	85	382	112-6	Field, school or non-practice	273	Secondary	children	not reported	2	prevention	Caries experience (including DMFT etc.)
G. B. Winter, R. D. Holt and B. F. Williams	1989	Clinical trial of a low-fluoride toothpaste for young children	Int Dent J	39	4	227-35	Field, school or non-practice	2177	both	children	not reported	2	prevention	caries experience (including DMFT etc.)	Clinical oral hygiene-related outcomes (e.g. plaque and gingival indices)
B. Lindquist, S. Edward, P. Torell and B. Krasse	1989	Effect of different carriers preventive measures in children highly infected with mutans streptococci	Scandinavian journal of dental research	97		4	Field, school or non-practice	1122	Secondary	children	not reported	3	management		Microbiological outcomes	Caries experience (including DMFT etc.)	Caries experience (including DMFT etc.)		Clinical oral hygiene-related outcomes (e.g. plaque and gingival indices)
A. J. Wood, M. E. Saravia and F. H. Farrington	1989	Cotton roll isolation versus Vac-Ejector isolation	ASDC journal of dentistry for children	56		6	Field, school or non-practice	145	Secondary	children	not reported	2	prevention	clinical performance of the restoration
G. D. Derkson, A. S. Richardson and G. M. Jinks	1989	Clinical evaluation of a restoration containing fluoride: two-year results	Pediatr Dent	11	4	286-90	Secondary care or hospital or university or specialist practice	111	both	children	not reported	2	prevention		Clinical performance of the restoration	Clinical performance of the restoration	Clinical performance of the restoration
K. R. Jahn, C. Hansche and R. Zuhrt	1989	Clinically Controlled Experiment on Frequency of Secondary Caries in Amalgam and Mold Fillings	Stomatologie der DDR	39	4	225-229	Unclear	85	unclear	unclear	not reported	2	management	clinical performance of the restoration
W. S. Driscoll, R. Nowjack-Raymer, S. B. Heifetz, S. H. Li and R. H. Selwitz	1990	Evaluation of the comparative effectiveness of fluoride mouthrinsing, fluoride tablets, and both procedures in combination: interim findings after five years	J Public Health Dent	50	1	2015-07-13	Field, school or non-practice	1640	Primary	children	not reported	3	prevention	Caries experience (including DMFT etc.)
L. W. Ripa, G. S. Leske, C. W. Triol and A. R. Volpe	1990	Clinical study of the anticaries efficacy of three fluoride dentifrices containing anticalculus ingredients: three-year (final) results	J Clin Dent	2	2	29-33	Field, school or non-practice	2021	both	children	not reported	4	prevention	Caries experience (including DMFT etc.)
L. Seppa and T. Tolonen	1990	Caries preventive effect of fluoride varnish applications performed two or four times a year	Scand J Dent Res	98	2	102-5	Field, school or non-practice	254	both	children	not reported	2	prevention	Caries experience (including DMFT etc.)
K. W. Stephen, E. J. Kay and J. I. Tullis	1990	Combined fluoride therapies. A 6-year double-blind school-based preventive dentistry study in Inverness, Scotland	Community Dent Oral Epidemiol	18	5	244-8	Field, school or non-practice	192	primary	children	not reported	3	prevention	Caries experience (including DMFT etc.)		Patient behaviour outcomes (e.g. toothbrushing frequency)
R. R. Welbury, A. W. Walls, J. J. Murray and J. F. McCabe	1990	The management of occlusal caries in permanent molars. A 5-year clinical trial comparing a minimal composite with an amalgam restoration	British dental journal	169	11	361-6	Secondary care or hospital or university or specialist practice	154	Secondary	adults	not reported	2	management		Clinical performance of the restoration	Clinical performance of the restoration	Clinical performance of the restoration
K. R. Jahn and U. Schmiedeknecht	1990	[Clinical controlled trial for secondary caries preventive effect of Duraphat on cavity walls]	Deutsche Stomatologie	40		10	Secondary care or hospital or university or specialist practice	85	unclear	unclear	not reported	2	management	clinical performance of the restoration
S. M. Levy and M. E. Jensen	1990	A clinical evaluation of the restoration of root surface caries	Special care in dentistry	10	5	156-60	Unclear	50	Secondary	adults	not reported	2	management		Clinical performance of the restoration
G. Frostell, D. Birkhed, S. Edwardsson, P. Goldberg, L. G. Petersson, C. Priwe and A. S. Winholt	1991	Effect of partial substitution of invert sugar for sucrose in combination with Duraphat treatment on caries development in preschool children: the Malmo Study	Caries Res	25	4	304-10	Field, school or non-practice	187	Primary	children	not reported	4	prevention	Caries experience (including DMFT etc.)	Microbiological outcomes
J. E. Moorhead, A. J. Conti, R. G. Marks and L. P. Cancro	1991	The effect of supervised brushing on caries inhibition in school age children	J Clin Dent	2	4	97-102	Field, school or non-practice	2415	Secondary	children	not reported	2	prevention		Caries experience (including DMFT etc.)	Patient behaviour outcomes (e.g. toothbrushing frequency)
R. E. Persson, E. L. Truelove, L. LeResche and M. R. Robinovitch	1991	Therapeutic effects of daily or weekly chlorhexidine rinsing on oral health of a geriatric population	Oral Surg Oral Med Oral Pathol	72	2	184-91	Field, school or non-practice	42	Secondary	adults	not reported	2	prevention		Microbiological outcomes	Microbiological outcomes	Microbiological outcomes	Clinical oral hygiene-related outcomes (e.g. plaque and gingival indices)
S. Spets-Happonen, H. Luoma, H. Forss, J. Kentala, S. Alaluusua, A. R. Luoma, L. Gronroos, S. Syvaoja, H. Tapaninen and P. Happonen	1991	Effects of a chlorhexidine-fluoride-strontium rinsing program on caries, gingivitis and some salivary bacteria among Finnish schoolchildren	Scand J Dent Res	99	2	130-8	Field, school or non-practice	243	both	children	not reported	4	prevention		Caries experience (including DMFT etc.)	Caries experience (including DMFT etc.)	Clinical oral hygiene-related outcomes (e.g. plaque and gingival indices)	Microbiological outcomes	Clinical oral hygiene-related outcomes (e.g. plaque and gingival indices)	Clinical oral hygiene-related outcomes (e.g. plaque and gingival indices)
L. G. Petersson, L. Arthursson, C. Ostberg, G. Jönsson and A. Gleerup	1991	Caries-inhibiting effects of different modes of Duraphat varnish reapplication: a 3-year radiographic study	Caries research	25		1	Field, school or non-practice	160	both	children	not reported	2	management	lesion activity	Resource efficiency (e.g. cost, time)
L. Seppä, H. Hausen, L. Pöllänen, S. Kärkkäinen and K. Helasharju	1991	Effect of intensified caries prevention on approximal caries in adolescents with high caries risk	Caries research	25		5	Field, school or non-practice	513	Secondary	children	not reported	2	prevention	Caries experience (including DMFT etc.)
M. Barr-Agholme, A. Odén, G. Dahllöf and T. Modeér	1991	A two-year clinical study of light-cured composite and amalgam restorations in primary molars	Dental materials	7	4	230-3	Secondary care or hospital or university or specialist practice	43	Primary	children	not reported	2	management	clinical performance of the restoration	Clinical performance of the restoration
R. R. Welbury, A. W. Walls, J. J. Murray and J. F. McCabe	1991	The 5-year results of a clinical trial comparing a glass polyalkenoate (ionomer) cement restoration with an amalgam restoration	Br Dent J	170	1900-01-05	177-81	Secondary care or hospital or university or specialist practice	76	Primary	children	not reported	2	management	Clinical performance of the restoration
W. Al-Joburi, C. Clark and R. Fisher	1991	A comparison of the effectiveness of two systems for the prevention of radiation caries	Clin Prev Dent	13	5	2015-09-15	Secondary care or hospital or university or specialist practice	191	Secondary	adults	not reported	2	prevention	caries experience (including DMFT etc.)	Patient behaviour outcomes (e.g. toothbrushing frequency)
O. Haugejorden and A. Nord	1991	Caries incidence after topical application of varnishes containing different concentrations of sodium fluoride: 3-year results	Scand J Dent Res	99	4	295-300	Secondary care or hospital or university or specialist practice	495	both	children	not reported	2	prevention		Caries experience (including DMFT etc.)
E. J. Mertz-Fairhurst, J. E. Williams, K. L. Pierce, C. D. Smith, G. S. Schuster, J. R. Mackert, Jr., J. D. Sherrer, K. K. Wenner, E. E. Richards, Q. B. Davis and et al.	1991	Sealed restorations: 4-year results	Am J Dent	4	1	43-9	Secondary care or hospital or university or specialist practice	156	Secondary	adults	not reported	3	management		Lesion activity	Clinical performance of the restoration
E. J. Mertz-Fairhurst, J. E. Williams, G. S. Schuster, C. D. Smith, K. L. Pierce, J. R. Mackert, Jr., J. D. Sherrer, K. K. Wenner, Q. B. Davis, T. A. Garman and et al.	1991	Ultraconservative sealed restorations: three-year results	J Public Health Dent	51	4	239-50	Secondary care or hospital or university or specialist practice	123	Secondary	both	not reported	3	prevention	clinical performance of the restoration	Clinical performance of the restoration	Clinical performance of the restoration
M. Raadal, A. B. Utkilen and O. L. Nilsen	1991	A two-year clinical trial comparing the retention of two fissure sealants	Int J Paediatr Dent	1	2	77-81	Secondary care or hospital or university or specialist practice	60	Secondary	children	not reported	2	prevention	clinical performance of the restoration
M. J. Schaeken, H. M. Keltjens and J. S. Van Der Hoeven	1991	Effects of fluoride and chlorhexidine on the microflora of dental root surfaces and progression of root-surface caries	J Dent Res	70	2	150-3	Secondary care or hospital or university or specialist practice	44	Secondary	adults	not reported	3	prevention	microbiological outcomes	Microbiological outcomes	Microbiological outcomes	Caries experience (including DMFT etc.)	Lesion activity
A. Tewari, H. S. Chawla and A. Utreja	1991	Comparative evaluation of the role of NaF, APF & Duraphat topical fluoride applications in the prevention of dental caries--a 2 1/2 years study	J Indian Soc Pedod Prev Dent	8	1	28-35	Unclear	1335	both	children	not reported	4	prevention	caries experience (including DMFT etc.)
W. S. Driscoll, R. Nowjack-Raymer, R. H. Selwitz, S. H. Li and S. B. Heifetz	1992	A comparison of the caries-preventive effects of fluoride mouthrinsing, fluoride tablets, and both procedures combined: final results after eight years	J Public Health Dent	52	2	111-6	Field, school or non-practice	1640	both	children	not reported	2	prevention	Caries experience (including DMFT etc.)					Microbiological outcomes
R. G. Marks, R. D'Agostino, J. E. Moorhead, A. J. Conti and L. Cancro	1992	A fluoride dose-response evaluation in an anticaries clinical trial	J Dent Res	71	6	1286-91	Field, school or non-practice	4424	both	children	not reported	4	prevention		Caries experience (including DMFT etc.)	Caries experience (including DMFT etc.)	Caries experience (including DMFT etc.)
D. J. Stiefel, E. L. Truelove, M. M. Chin and L. S. Mandel	1992	Efficacy of chlorhexidine swabbing in oral health care for people with severe disabilities	Spec Care Dentist	12	2	57-62	field, school or non-practice	76	secondary	adults	not reported	2	prevention		Clinical oral hygiene-related outcomes (e.g. plaque and gingival indices)	Clinical oral hygiene-related outcomes (e.g. plaque and gingival indices)	Aesthetics
J. Heidmann, S. Poulsen, D. Arnbjerg, E. Kirkegaard and L. Laurberg	1992	Caries development after termination of a fluoride rinsing program	Community Dent Oral Epidemiol	20	3	118-21	Primary care or general practice	1306	Secondary	children	not reported	2	prevention	Caries experience (including DMFT etc.)	Caries experience (including DMFT etc.)
E. J. Mertz-Fairhurst, C. D. Smith, J. E. Williams, J. D. Sherrer, J. R. Mackert, Jr., E. E. Richards, G. S. Schuster, N. L. O'Dell, K. L. Pierce, R. E. Kovarik and et al.	1992	Cariostatic and ultraconservative sealed restorations: six-year results	Quintessence Int	23	12	827-38	Secondary care or hospital or university or specialist practice	156	Secondary	adults	not reported	3	management		Lesion activity	Clinical performance of the restoration
W. J. Merwe	1992	Clinical evaluation of four dental amalgams over a two year period	Journal of the Dental Association of South Africa	47	12	521-5	Secondary care or hospital or university or specialist practice	82	Secondary	adults	reported	4	management	Clinical performance of the restoration	Clinical performance of the restoration
E. J. Mertz-Fairhurst, E. E. Richards, J. E. Williams, C. D. Smith, J. R. Mackert, Jr., G. S. Schuster, J. D. Sherrer, N. L. O'Dell, K. L. Pierce, K. K. Wenner and et al.	1992	Sealed restorations: 5-year results	Am J Dent	5	1	2015-10-05	Secondary care or hospital or university or specialist practice	123	Secondary	adults	not reported	3	prevention	Clinical performance of the restoration
P. J. Knibbs	1992	The Clinical-Performance of a Glass Polyalkenoate (Glass Ionomer) Cement Used in a Sandwich Technique with a Composite Resin to Restore Class-Ii Cavities	British Dental Journal	172		3	Secondary care or hospital or university or specialist practice	22	Secondary	adults	not reported	2	management	Clinical performance of the restoration
J. Nemes, J. Banoczy, M. Wierzbicka and M. Rost	1992	Clinical study on the effect of amine fluoride/stannous fluoride on exposed root surfaces	J Clin Dent	3	2	51-3	Unclear	44	Secondary	adults	not reported	2	prevention	caries experience (including DMFT etc.)
M. C. Wallace, D. H. Retief and E. L. Bradley	1993	The 48-month increment of root caries in an urban population of older adults participating in a preventive dental program	J Public Health Dent	53	3	133-7	Field, school or non-practice	466	Secondary	adults	not reported	3	prevention	caries experience (including DMFT etc.)	Caries experience (including DMFT etc.)	Lesion activity	Caries experience (including DMFT etc.)
P. F. DePaola, P. M. Soparkar, C. Triol, A. R. Volpe, L. Garcia, J. Duffy and B. Vaughan	1993	The relative anticaries effectiveness of sodium monofluorophosphate and sodium fluoride as contained in currently available dentifrice formulations	American journal of dentistry	6 Spec No			Field, school or non-practice	2222	Secondary	children	not reported	3	management	Caries experience (including DMFT etc.)
A. Lidums, R. Wilkie and R. Smales	1993	Occlusal glass ionomer cermet, resin sandwich and amalgam restorations: a 2-year clinical study	American journal of dentistry	6	4	185-8	Secondary care or hospital or university or specialist practice	35	Secondary	adults	not reported	3	management		Clinical performance of the restoration	Clinical performance of the restoration	Clinical performance of the restoration	Clinical performance of the restoration
A. C. Mellor	1993	A comparison of injectable local anesthesia and electronic dental anesthesia in restorative dentistry	Anesthesia & pain control in dentistry	2	3	177-9	Secondary care or hospital or university or specialist practice	25	Secondary	adults	not reported	2	management		Reaction to treatment during treatment procedure	Reaction to treatment during treatment procedure			Clinical performance of the restoration	Clinical performance of the restoration	Clinical performance of the restoration	Clinical performance of the restoration
I. A. Mjor and A. Jokstad	1993	Five-year study of Class II restorations in permanent teeth using amalgam, glass polyalkenoate (ionomer) cerment and resin-based composite materials	J Dent	21	6	338-43	Secondary care or hospital or university or specialist practice	142	unclear	children	not reported	3	management		Clinical performance of the restoration
K. L. Weerheijm, J. J. de Soet, W. E. van Amerongen and J. de Graaff	1993	The effect of glass-ionomer cement on carious dentine: an in vivo study	Caries Res	27	5	417-23	Secondary care or hospital or university or specialist practice	13	unclear	children	not reported	3	prevention		Clinical performance of the restoration	Clinical performance of the restoration	Microbiological outcomes	Microbiological outcomes
W. J. Merwe	1993	Clinical evaluation of four dental amalgams over a three year period	Journal of the Dental Association of South Africa	48	6	329-32	Unclear	47	Secondary	adults	not reported	4	management		Clinical performance of the restoration
N. Bordoni, H. Bellagamba, R. Dono, S. Piovano, M. Marcantoni and A. Squassi	1994	Effect of self-brushing with acidulated phosphate fluoride (pH 5.6) on dental caries in children	Acta Odontol Latinoam	8	2	17-25	Field, school or non-practice	90	Secondary	children	not reported	2	prevention		Caries experience (including DMFT etc.)	Clinical oral hygiene-related outcomes (e.g. plaque and gingival indices)	Microbiological outcomes
J. E. Frencken, Y. Songpaisan, P. Phantumvanit and T. Pilot	1994	An atraumatic restorative treatment (ART) technique: evaluation after one year	Int Dent J	44	5	460-4	field, school or non-practice	277	both	children	not reported	3	prevention	clinical performance of the restoration	Quality of life/subjective value
R. G. Marks, A. J. Conti, J. E. Moorhead, L. Cancro and R. B. D'Agostino	1994	Results from a three-year caries clinical trial comparing NaF and SMFP fluoride formulations	Int Dent J	44	3 Suppl 1	275-85	Field, school or non-practice	8027	both	children	not reported	5	prevention		Caries experience (including DMFT etc.)	Caries experience (including DMFT etc.)	Caries experience (including DMFT etc.)
K. W. Stephen, I. G. Chestnutt, A. P. Jacobson, D. R. McCall, R. K. Chesters, E. Huntington and F. Schafer	1994	The effect of NaF and SMFP toothpastes on three-year caries increments in adolescents	Int Dent J	44	3 Suppl 1	287-95	field, school or non-practice	6212	secondary	children	not reported	6	prevention	Caries experience (including DMFT etc.)
S. Karjalainen, A. L. Eriksson, M. Ruokola and A. Toivonen	1994	Caries development after substitution of supervised fluoride rinses and toothbrushings by unsupervised use of fluoride toothpaste	Community dentistry and oral epidemiology	22		6	Field, school or non-practice	313	Primary	children	not reported	2	management		Caries experience (including DMFT etc.)	Resource efficiency (e.g. cost, time)	Resource efficiency (e.g. cost, time)
H. Forss, U. M. Saarni and L. Seppa	1994	Comparison of glass-ionomer and resin-based fissure sealants: a 2-year clinical trial	Community Dent Oral Epidemiol	22	1	2015-04-21	Secondary care or hospital or university or specialist practice	166	Secondary	children	not reported	2	prevention		Clinical performance of the restoration	Caries experience (including DMFT etc.)
A. M. Rix, D. R. Sams, G. L. Dickinson, S. M. Adair, C. M. Russell and S. L. Hoyle	1994	Pit and fissure sealant application using a drying agent	Am J Dent	7	3	131-3	Secondary care or hospital or university or specialist practice	28	both	children	not reported	2	prevention	clinical performance of the restoration	Clinical performance of the restoration
L. Seppa, L. Pollanen and H. Hausen	1994	Caries-preventive effect of fluoride varnish with different fluoride concentrations	Caries Res	28	1	64-7	Secondary care or hospital or university or specialist practice	247	secondary	children	not reported	2	prevention	Caries experience (including DMFT etc.)
S. P. McDonald and A. Sheiham	1994	A clinical comparison of non-traumatic methods of treating dental caries	Int Dent J	44	5	465-70	Unclear	83	Primary	children	not reported	4	prevention	lesion activity
D. Bratthall, R. Serinirach, S. Rapisuwon, M. Kuratana, V. Luangjarmekorn, K. Luksila and P. Chaipanich	1995	A study into the prevention of fissure caries using an antimicrobial varnish	Int Dent J	45	4	245-54	field, school or non-practice	502	Secondary	children	not reported	2	prevention	Caries experience (including DMFT etc.)	Microbiological outcomes	Microbiological outcomes	Lesion activity
A. B. Clasen, B. Ogaard and T. Sonju	1995	A comparison of the anticaries effect on the primary dentition of two dentifrices containing 250 ppm and 1450 ppm fluoride	Int J Paediatr Dent	5	1	2015-08-03	Field, school or non-practice	319	Primary	children	not reported	2	prevention		Caries experience (including DMFT etc.)
A. J. Louw, I. L. Carstens, J. E. Hartshorne and R. J. Blignaut	1995	Effectiveness of two school-based caries preventive programmes	J Dent Assoc S Afr	50	2	43-9	field, school or non-practice	450	secondary	children	not reported	3	prevention	Caries experience (including DMFT etc.)	Resource efficiency (e.g. cost, time)
R. E. Nowjack-Raymer, R. H. Selwitz, A. Kingman and W. S. Driscoll	1995	The prevalence of dental fluorosis in a school-based program of fluoride mouthrinsing, fluoride tablets, and both procedures combined	J Public Health Dent	55	3	165-70	Field, school or non-practice	448	both	children	not reported	3	prevention	Fluoride side-effects
K. Rosin-Grget and I. Lincir	1995	Anticaries effect of different amine fluoride concentrations in schoolchildren	Caries Res	29	3	168-71	Field, school or non-practice	354	both	children	not reported	3	prevention	Caries experience (including DMFT etc.)
Y. Songpaisan, D. Bratthall, P. Phantumvanit and Y. Somridhivej	1995	Effects of glass ionomer cement, resin-based pit and fissure sealant and HF applications on occlusal caries in a developing country field trial	Community Dent Oral Epidemiol	23	1	2015-09-25	Field, school or non-practice	1264	Secondary	children	not reported	5	prevention	Caries experience (including DMFT etc.)	Clinical performance of the restoration
P. Arrow and P. J. Riordan	1995	Retention and caries preventive effects of a GIC and a resin-based fissure sealant	Community dentistry and oral epidemiology	23		5	Field, school or non-practice	465	Secondary	children	not reported	2	prevention		Clinical performance of the restoration	Caries experience (including DMFT etc.)
J. L. Sintes, C. Escalante, B. Stewart, J. J. McCool, L. Garcia, A. R. Volpe and C. Triol	1995	Enhanced anticaries efficacy of a 0.243% sodium fluoride/10% xylitol/silica dentifrice: 3-year clinical results	American journal of dentistry	8		5	Field, school or non-practice	2630	both	children	not reported	2	management		Caries experience (including DMFT etc.)
E. J. Mertz-Fairhurst, S. M. Adair, D. R. Sams, J. W. Curtis, Jr., J. W. Ergle, K. I. Hawkins, J. R. Mackert, Jr., N. L. O'Dell, E. E. Richards, F. Rueggeberg and et al.	1995	Cariostatic and ultraconservative sealed restorations: nine-year results among children and adults	ASDC J Dent Child	62	2	97-107	Unclear	123	Secondary	both	not reported	3	prevention	Clinical performance of the restoration
L. Seppa, T. Leppanen and H. Hausen	1995	Fluoride varnish versus acidulated phosphate fluoride gel: a 3-year clinical trial	Caries Res	29	5	327-30	unclear	254	secondary	children	not reported	2	prevention	Caries experience (including DMFT etc.)	Caries experience (including DMFT etc.)
W. A. Bretz, C. A. Djahjah, R. S. Almeida, E. Villar do Valle, C. Fonseca, I. Valente, G. Seabra and C. Chiesa	1995	Effect of a chlorhexidine varnish on caries lesions	Oral health	85		9	Unclear	116	Secondary	children	not reported	2	management	lesion activity
S. Godinho and S. Tandon	1996	Evaluation of fluoride uptake by enamel in children from fluoride dentifrices	J Indian Soc Pedod Prev Dent	14	2	56-61	field, school or non-practice	100	both	children	not reported	5	prevention	other	other
S. D. Heintze, P. G. Jost-Brinkmann and J. Loundos	1996	Effectiveness of three different types of electric toothbrushes compared with a manual technique in orthodontic patients	Am J Orthod Dentofacial Orthop	110	6	630-8	field, school or non-practice	38	secondary	both	not reported	2	prevention	Clinical oral hygiene-related outcomes (e.g. plaque and gingival indices)	Patient behaviour outcomes (e.g. toothbrushing frequency)	Patient behaviour outcomes (e.g. toothbrushing frequency)
P. Stadtler, K. Muller-Bruckschwaiger, F. Schafer and E. Huntington	1996	The effect of sodium trimetaphosphate on caries: a 3-year clinical toothpaste trial	Caries Res	30	6	418-22	Field, school or non-practice	2481	both	children	not reported	2	prevention	Caries experience (including DMFT etc.)	Clinical oral hygiene-related outcomes (e.g. plaque and gingival indices)	Clinical oral hygiene-related outcomes (e.g. plaque and gingival indices)
D. Szczurek	1996	[Evaluating the efficacy of selected programs for prophylaxis of caries and periodontal diseases in school children with special reference to guidelines for oral cavity hygiene]	Ann Acad Med Stetin	42		223-35	Field, school or non-practice	255	both	children	not reported	3	prevention		Caries experience (including DMFT etc.)	Clinical oral hygiene-related outcomes (e.g. plaque and gingival indices)	Clinical oral hygiene-related outcomes (e.g. plaque and gingival indices)
M. Bravo, J. C. Llodra, P. Baca and E. Osorio	1996	Effectiveness of visible light fissure sealant (Delton) versus fluoride varnish (Duraphat): 24-month clinical trial	Community dentistry and oral epidemiology	24		1	Field, school or non-practice	314	Secondary	children	not reported	3	prevention	caries experience (including DMFT etc.)
W. P. Rock, E. E. Foulkes, H. Perry and A. J. Smith	1996	A comparative study of fluoride-releasing composite resin and glass ionomer materials used as fissure sealants	Journal of dentistry	24		4	Field, school or non-practice	86	Secondary	children	not reported	2	prevention		Clinical performance of the restoration	Caries experience (including DMFT etc.)
M. Raadal, A. B. Utkilen and O. L. Nilsen	1996	Fissure sealing with a light-cured resin-reinforced glass-ionomer cement (Vitrebond) compared with a resin sealant	Int J Paediatr Dent	6	4	235-9	Primary care or general practice	53	secondary	children	not reported	2	prevention	clinical performance of the restoration	Caries experience (including DMFT etc.)	Caries experience (including DMFT etc.)
E. Leksell, K. Ridell, M. Cvek and I. Mejàre	1996	Pulp exposure after stepwise versus direct complete excavation of deep carious lesions in young posterior permanent teeth	Endodontics & dental traumatology	12	4	192-6	Secondary care or hospital or university or specialist practice	134	Secondary	children	not reported	2	management		Pulp-health related outcomes	Pulp-health related outcomes
N. M. Kilpatrick, J. J. Murray and J. F. McCabe	1996	A clinical comparison of a light cured glass ionomer sealant restoration with a composite sealant restoration	Journal of dentistry	24		6	Secondary care or hospital or university or specialist practice	67	Secondary	both	not reported	2	management		Clinical performance of the restoration	Clinical performance of the restoration
M. Kern, B. Kleimeier, H. G. Schaller and J. R. Strub	1996	Clinical comparison of postoperative sensitivity for a glass ionomer and a zinc phosphate luting cement	Journal of prosthetic dentistry	75	2	159-62	Unclear	60	Secondary	adults	not reported	2	management	Pain/discomfort at a distance to treatment	Pulp-health related outcomes	Clinical performance of the restoration	Clinical performance of the restoration
E. Brambilla, A. Toselli, A. Felloni, M. Gagliani, A. Malerba and L. Strohmenger	1997	The effect of biannual applications of amine fluoride solution on caries incidence in permanent first molars: a 5-year study	Int J Paediatr Dent	7	1	2014-09-01	Field, school or non-practice	284	secondary	children	not reported	2	prevention	Caries experience (including DMFT etc.)
D. M. O'Mullane, D. Kavanagh, R. P. Ellwood, R. K. Chesters, F. Schafer, E. Huntington and P. R. Jones	1997	A three-year clinical trial of a combination of trimetaphosphate and sodium fluoride in silica toothpastes	J Dent Res	76	11	1776-81	Field, school or non-practice	4196	Secondary	children	not reported	4	prevention	Caries experience (including DMFT etc.)
M. Bravo, P. Baca, J. C. Llodra and E. Osorio	1997	A 24-month study comparing sealant and fluoride varnish in caries reduction on different permanent first molar surfaces	J Public Health Dent	57		3	Field, school or non-practice	362	Secondary	children	not reported	3	management	Caries experience (including DMFT etc.)
M. Bravo, I. Garcia-Anllo, P. Baca and J. C. Llodra	1997	A 48-month survival analysis comparing sealant (Delton) with fluoride varnish (Duraphat) in 6- to 8-year-old children	Community dentistry and oral epidemiology	25		3	Field, school or non-practice	362	Secondary	children	not reported	3	management	Caries experience (including DMFT etc.)
W. D. Browning, W. W. Johnson and P. N. Gregory	1997	Reduction of postoperative pain: a double-blind, randomized clinical trial	Journal of the American Dental Association (1939)	128	12	1661-7	Secondary care or hospital or university or specialist practice	60	Secondary	adults	not reported	2	management		Pain/discomfort at a distance to treatment	Pain/discomfort at a distance to treatment
K. M. Y. Hse and S. H. Y. Wei	1997	Clinical evaluation of compomer in primary teeth: 1-year results	Journal of the American Dental Association	128	8	1088-1096	Secondary care or hospital or university or specialist practice	36	primary	children	not reported	2	management	Clinical performance of the restoration
C. M. Kreulen, J. J. de Soet, K. L. Weerheijm and W. E. van Amerongen	1997	In vivo cariostatic effect of resin modified glass ionomer cement and amalgam on dentine	Caries Res	31	5	384-9	Secondary care or hospital or university or specialist practice	40	unclear	children	not reported	2	prevention		Microbiological outcomes	Microbiological outcomes	Microbiological outcomes	Microbiological outcomes
M. S. Duggal, J. F. Tahmassebi, K. J. Toumba and C. Mavromati	1997	The effect of different etching times on the retention of fissure sealants in second primary and first permanent molars	Int J Paediatr Dent	7		2	Secondary care or hospital or university or specialist practice	84	both	children	not reported	4	prevention	clinical performance of the restoration	Clinical performance of the restoration
P. Arrow	1998	Oral hygiene in the control of occlusal caries	Community Dent Oral Epidemiol	26	5	324-30	Field, school or non-practice	404	both	children	not reported	2	prevention		Caries experience (including DMFT etc.)	Caries experience (including DMFT etc.)	Caries experience (including DMFT etc.)	Clinical oral hygiene-related outcomes (e.g. plaque and gingival indices)
A. R. Biesbrock, R. V. Faller, R. D. Bartizek, L. K. Court and S. F. McClanahan	1998	Reversal of incipient and radiographic caries through the use of sodium and stannous fluoride dentifrices in a clinical trial	J Clin Dent	9	1	2015-10-05	field, school or non-practice	3093	secondary	children	not reported	3	prevention	Caries experience (including DMFT etc.)
L. G. Petersson, I. Svanholm, H. Andersson and K. Magnusson	1998	Approximal caries development following intensive fluoride mouthrinsing in teenagers. A 3-year radiographic study	Eur J Oral Sci	106	6	1048-51	Field, school or non-practice	5137	Primary	children	not reported	2	prevention	Caries experience (including DMFT etc.)
B. B. Beiswanger, A. E. Boneta, M. S. Mau, B. P. Katz, H. M. Proskin and G. K. Stookey	1998	The effect of chewing sugar-free gum after meals on clinical caries incidence	Journal of the American Dental Association (1939)	129		11	field, school or non-practice	2601	Secondary	children	not reported	2	management	Caries experience (including DMFT etc.)	Lesion activity
T. Attin, A. Opatowski, C. Meyer, B. Zingg-Meyer and E. Hellwig	1998	Clinical evaluation of a hybrid composite and a polyacid-modified composite resin in Class-II restorations in deciduous molars	Clin Oral Investig	2	3	115-9	Primary care or general practice	52	Primary	children	not reported	2	management	clinical performance of the restoration
C. J. Collins, R. W. Bryant and K. L. Hodge	1998	A clinical evaluation of posterior composite resin restorations: 8-year findings	J Dent	26	4	311-7	Primary care or general practice	72	Secondary	adults	not reported	4	management		Clinical performance of the restoration	Clinical performance of the restoration	Pain/discomfort at a distance to treatment	Clinical performance of the restoration
H. Forss and E. Halme	1998	Retention of a glass ionomer cement and a resin-based fissure sealant and effect on carious outcome after 7 years	Community Dent Oral Epidemiol	26	1	2015-05-21	Primary care or general practice	160	Secondary	children	not reported	2	prevention		Clinical performance of the restoration	Caries experience (including DMFT etc.)
E. J. Mertz-Fairhurst, J. W. Curtis, Jr., J. W. Ergle, F. A. Rueggeberg and S. M. Adair	1998	Ultraconservative and cariostatic sealed restorations: results at year 10	J Am Dent Assoc	129	1	55-66	Secondary care or hospital or university or specialist practice	123	Secondary	both	not reported	3	management		Clinical performance of the restoration	Clinical performance of the restoration
Y. L. Fennis-le, E. H. Verdonschot, R. C. Burgersdijk, K. G. Konig and M. A. van 't Hof	1998	Effect of 6-monthly applications of chlorhexidine varnish on incidence of occlusal caries in permanent molars: a 3-year study	J Dent	26	3	233-8	Secondary care or hospital or university or specialist practice	332	Secondary	children	not reported	2	prevention	Caries experience (including DMFT etc.)	Microbiological outcomes	Caries experience (including DMFT etc.)			Lesion activity	Lesion activity
S. Fure, L. Gahnberg and D. Birkhed	1998	A comparison of four home-care fluoride programs on the caries incidence in the elderly	Gerodontology	15	2	51-60	Secondary care or hospital or university or specialist practice	164	Secondary	adults	not reported	4	prevention		Caries experience (including DMFT etc.)	Caries experience (including DMFT etc.)
L. G. Petersson, S. Twetman and G. N. Pakhomov	1998	The efficiency of semiannual silane fluoride varnish applications: a two-year clinical study in preschool children	J Public Health Dent	58	1	57-60	Secondary care or hospital or university or specialist practice	5137	Primary	children	not reported	2	prevention		Caries experience (including DMFT etc.)	Caries experience (including DMFT etc.)
T. L. Morphis and K. J. Toumba	1998	Retention of two fluoride pit-and-fissure sealants in comparison to a conventional sealant	Int J Paediatr Dent	8		3	Secondary care or hospital or university or specialist practice	25	Secondary	children	not reported	3	management		Clinical performance of the restoration
M. Staninec, W. S. Eakle, S. Silverstein, G. W. Marshall and N. Artiga	1998	Bonded amalgam sealants: two-year clinical results	Journal of the American Dental Association (1939)	129		3	Secondary care or hospital or university or specialist practice	26	Secondary	both	not reported	2	management	clinical performance of the restoration
Y. Luo, S. H. Wei, M. W. Fan and E. C. Lo	1999	Clinical investigation of a high-strength glass ionomer restorative used with the ART technique in Wuhan, China: one-year results	Chinese journal of dental research	2	42097	73-8	Field, school or non-practice	92	both	children	not reported	2	management	Clinical performance of the restoration
E. Brambilla, M. Gagliani, A. Felloni, F. Garcia-Godoy and L. Strohmenger	1999	Caries-preventive effect of topical amine fluoride in children with high and low salivary levels of mutans streptococci	Caries Res	33	6	423-7	Field, school or non-practice	284	Secondary	children	not reported	2	prevention	microbiological outcomes	Caries experience (including DMFT etc.)	Caries experience (including DMFT etc.)
K. Grocholewicz	1999	[The effect of selected prophylactic-educational programs on oral hygiene, periodontium and caries in school children during a 4-year observation]	Ann Acad Med Stetin	45		265-83	Field, school or non-practice	223	both	children	not reported	3	prevention		Clinical oral hygiene-related outcomes (e.g. plaque and gingival indices)	Caries experience (including DMFT etc.)
S. Zimmer, F. J. Robke and J. F. Roulet	1999	Caries prevention with fluoride varnish in a socially deprived community	Community Dent Oral Epidemiol	27	2	103-8	field, school or non-practice	269	secondary	children	not reported	2	prevention	Caries experience (including DMFT etc.)
L. V. Powell, R. E. Persson, H. A. Kiyak and P. P. Hujoel	1999	Caries prevention in a community-dwelling older population	Caries Res	33	5	333-9	Mixed	297	Secondary	adults	not reported	5	prevention	caries experience (including DMFT etc.)
K. L. Weerheijm, C. M. Kreulen, J. J. Soet, H. J. Groen and W. E. Amerongen	1999	Bacterial counts in carious dentine under restorations: 2-year in vivo effects	Caries research	33	2	130-4	Primary care or general practice	33	Secondary	adults	not reported	2	management	microbiological outcomes	Microbiological outcomes	Microbiological outcomes	Microbiological outcomes		Clinical performance of the restoration	Clinical performance of the restoration	Clinical performance of the restoration	Clinical performance of the restoration	Clinical performance of the restoration
V. V. Gordan, I. A. Mjor, R. D. Hucke and D. E. Smith	1999	Effect of different liner treatments on postoperative sensitivity of amalgam restorations	Quintessence International	30	1	55-59	Secondary care or hospital or university or specialist practice	unclear	Secondary	adults	not reported	4	management	pain/discomfort at a distance to treatment
R. A. Achong, D. M. Briskie, G. H. Hildebrandt, R. J. Feigal and W. J. Loesche	1999	Effect of chlorhexidine varnish mouthguards on the levels of selected oral microorganisms in pediatric patients	Pediatr Dent	21	3	169-75	secondary care or hospital or university or specialist practice	46	both	children	not reported	2	prevention	microbiological outcomes	Microbiological outcomes	Microbiological outcomes	Microbiological outcomes	Quality of life/subjective value
F. Sziegoleit, A. Sziegoleit and W. E. Wetzel	1999	Effect of dental treatment and/or local application of amphotericin B to carious teeth on oral colonization by Candida	Med Mycol	37	5	345-50	Secondary care or hospital or university or specialist practice	30	both	children	not reported	3	prevention		Caries experience (including DMFT etc.)	Microbiological outcomes	other
N. A. Lygidakis and K. I. Oulis	1999	A comparison of Fluroshield with Delton fissure sealant: four year results	Pediatric dentistry	21		7	Secondary care or hospital or university or specialist practice	112	Secondary	children	not reported	2	management		Clinical performance of the restoration	Caries experience (including DMFT etc.)
Z. D. Baghdadi	1999	Evaluation of electronic dental anesthesia in children	Oral surgery, oral medicine, oral pathology, oral radiology, and endodontics	88	4	418-23	Unclear	28	both	children	not reported	2	management		Reaction to treatment during treatment procedure	Reaction to treatment during treatment procedure	Reaction to treatment during treatment procedure
R. Care, S. Berzina, I. Rence-Bambite, I. Mackevica, S. D. Heintze and E. Reich	1999	Efficacy of a new caries-inhibitory restorative material and amalgam as control in 12-13 year-old Latvian adolescents with high caries prevalence: 1-year results	American journal of dentistry	12 Spec No		S16-7	Unclear	136	Secondary	children	not reported	2	management		Clinical performance of the restoration	Clinical performance of the restoration	Clinical performance of the restoration	Clinical performance of the restoration
J. W. Dijken	1999	Longevity of new hybrid restorative materials in class III cavities	European journal of oral sciences	107	3	215-9	Unclear	50	Secondary	adults	not reported	3	management	Clinical performance of the restoration					Clinical performance of the restoration	Pain/discomfort at a distance to treatment	Clinical performance of the restoration	Pain/discomfort at a distance to treatment	Clinical performance of the restoration	Clinical performance of the restoration
K. J. Donly, A. Segura, M. Kanellis and R. L. Erickson	1999	Clinical performance and caries inhibition of resin-modified glass ionomer cement and amalgam restorations	J Am Dent Assoc	130	10	1459-66	Unclear	40	Primary	children	not reported	2	management		Clinical performance of the restoration
I. Espelid, A. B. Tveit, K. H. Tornes and H. Alvheim	1999	Clinical behaviour of glass ionomer restorations in primary teeth	Journal of dentistry	27	6	437-42	Unclear	43	primary	children	not reported	2	management	clinical performance of the restoration	Clinical performance of the restoration
L. A. Marks, K. L. Weerheijm, W. E. van Amerongen, H. J. Groen and L. C. Martens	1999	Dyract versus Tytin Class II restorations in primary molars: 36 months evaluation	Caries Res	33	5	387-92	Unclear	30	Primary	children	not reported	2	management	Clinical performance of the restoration
J. C. Setcos, M. Staninec and N. H. Wilson	1999	A two-year randomized, controlled clinical evaluation of bonded amalgam restorations	Journal of adhesive dentistry	1	4	323-31	Unclear	31	Secondary	adults	not reported	2	management	clinical performance of the restoration
J. W. V. van Dijken, A. L. Olofsson and C. Holm	1999	Five year evaluation of class III composite resin restorations in cavities pre-treated with an oxalic- or a phosphoric acid conditioner	Journal of Oral Rehabilitation	26	5	364-371	Unclear	52	secondary	adults	not reported	2	management	clinical performance of the restoration
C. J. Kleber, J. L. Milleman, K. R. Davidson, M. S. Putt, C. W. Triol and A. E. Winston	1999	Treatment of orthodontic white spot lesions with a remineralizing dentifrice applied by toothbrushing or mouth trays	J Clin Dent	10	1 Spec No	44-9	Unclear	14	Secondary	children	not reported	2	prevention		Lesion activity	Lesion activity	Clinical oral hygiene-related outcomes (e.g. plaque and gingival indices)	Clinical oral hygiene-related outcomes (e.g. plaque and gingival indices)
I. Marini, G. A. Pelliccioni, F. Vecchiet, G. Alessandri Bonetti and L. Checchi	1999	A retentive system for intra-oral fluoride release during orthodontic treatment	Eur J Orthod	21	6	695-701	unclear	76	both	children	not reported	2	prevention	Clinical oral hygiene-related outcomes (e.g. plaque and gingival indices)	Caries experience (including DMFT etc.)	Fluoride side-effects			other
R. J. Smales and K. C. Wong	1999	2-year clinical performance of a resin-modified glass ionomer sealant	American journal of dentistry	12		2	Unclear	19	Secondary	both	not reported	2	management		Clinical performance of the restoration	Caries experience (including DMFT etc.)	Clinical performance of the restoration
P. Isokangas, E. Soderling, K. Pienihakkinen and P. Alanen	2000	Occurrence of dental decay in children after maternal consumption of xylitol chewing gum, a follow-up from 0 to 5 years of age	J Dent Res	79	11	1885-9	Field, school or non-practice	120	both	both	not reported	3	prevention		Caries experience (including DMFT etc.)	Microbiological outcomes
Y. T. Lin and C. L. Tsai	2000	Comparative anti-caries effects of tablet and liquid fluorides in cleft children	J Clin Dent	11	4	104-6	field, school or non-practice	115	primary	children	not reported	3	prevention	Caries experience (including DMFT etc.)
C. Splieth, H. Steffen, M. Rosin and A. Welk	2000	Caries prevention with chlorhexidine-thymol varnish in high risk schoolchildren	Community Dent Oral Epidemiol	28	6	419-23	Field, school or non-practice	29	secondary	children	not reported	2	prevention	caries experience (including DMFT etc.)	Reaction to treatment during treatment procedure	other
P. Alanen, M. L. Holsti and K. Pienihakkinen	2000	Sealants and xylitol chewing gum are equal in caries prevention	Acta Odontol Scand	58	6	279-84	Mixed	527	Secondary	adults	not reported	3	prevention		Caries experience (including DMFT etc.)	Caries experience (including DMFT etc.)
T. Attin, A. Opatowski, C. Meyer, B. Zingg-Meyer and J. S. Monting	2000	Class II restorations with a polyacid-modified composite resin in primary molars placed in a dental practice: results of a two-year clinical evaluation	Oper Dent	25	4	259-64	Primary care or general practice	52	Primary	children	not reported	2	management		Clinical performance of the restoration	Clinical performance of the restoration	Clinical performance of the restoration	Clinical performance of the restoration
R. Di Lenarda, M. Cadenaro and E. De StefanoDorigo	2000	Cervical compomer restorations: the role of cavity etching in a 48-month clinical evaluation	Oper Dent	25	1900-01-05	382-7	Secondary care or hospital or university or specialist practice	44	Secondary	adults	not reported	2	management	Clinical performance of the restoration
S. Fure, P. Lingström and D. Birkhed	2000	Evaluation of Carisolv for the chemo-mechanical removal of primary root caries in vivo	Caries research	34	3	275-80	Secondary care or hospital or university or specialist practice	38	secondary	adults	not reported	2	management		Clinical performance of the restoration	Resource efficiency (e.g. cost, time)	Quality of life/subjective value
J. Hadley, D. A. Young, L. R. Eversole and J. A. Gornbein	2000	A laser-powered hydrokinetic system for caries removal and cavity preparation	Journal of the American Dental Association (1939)	131	6	777-85	Secondary care or hospital or university or specialist practice	68	Secondary	adults	not reported	2	management		Pulp-health related outcomes	Clinical performance of the restoration	Reaction to treatment during treatment procedure
R. W. Wassell, A. W. Walls and J. F. McCabe	2000	Direct composite inlays versus conventional composite restorations: 5- year follow-up	Journal of dentistry	28	6		Secondary care or hospital or university or specialist practice	73	Secondary	adults	not reported	2	management		Clinical performance of the restoration	Clinical performance of the restoration	Clinical oral hygiene-related outcomes (e.g. plaque and gingival indices)	Clinical performance of the restoration
R. R. Welbury, A. J. Shaw, J. J. Murray, P. H. Gordon and J. F. McCabe	2000	Clinical evaluation of paired compomer and glass ionomer restorations in primary molars: final results after 42 months	British dental journal	189	2	93-7	Secondary care or hospital or university or specialist practice	29	primary	children	not reported	2	management	clinical performance of the restoration					Clinical performance of the restoration
D. W. Banting, A. Papas, D. C. Clark, H. M. Proskin, M. Schultz and R. Perry	2000	The effectiveness of 10% chlorhexidine varnish treatment on dental caries incidence in adults with dry mouth	Gerodontology	17	2	67-76	Secondary care or hospital or university or specialist practice	240	Secondary	adults	not reported	3	prevention	Caries experience (including DMFT etc.)
E. Lynch, A. Baysan, R. Ellwood, R. Davies, L. Petersson and P. Borsboom	2000	Effectiveness of two fluoride dentifrices to arrest root carious lesions	Am J Dent	13	4	218-20	Secondary care or hospital or university or specialist practice	201	Secondary	adults	not reported	2	prevention		Lesion activity	Lesion activity	Lesion activity	Lesion activity
M. Madlena, G. Vitalyos, S. Marton and G. Nagy	2000	Effect of chlorhexidine varnish on bacterial levels in plaque and saliva during orthodontic treatment	J Clin Dent	11	2	42-6	Secondary care or hospital or university or specialist practice	24	Secondary	both	not reported	2	prevention		Microbiological outcomes	Caries experience (including DMFT etc.)			Clinical oral hygiene-related outcomes (e.g. plaque and gingival indices)
L. G. Petersson, K. Magnusson, H. Andersson, B. Almquist and S. Twetman	2000	Effect of quarterly treatments with a chlorhexidine and a fluoride varnish on approximal caries in caries-susceptible teenagers: a 3-year clinical study	Caries Res	34	2	140-3	Secondary care or hospital or university or specialist practice	180	secondary	children	not reported	2	prevention	Caries experience (including DMFT etc.)
L. A. Marks, W. E. Amerongen, P. J. Borgmeijer, H. J. Groen and L. C. Martens	2000	Ketac Molar Versus Dyract Class II restorations in primary molars: twelve month clinical results	ASDC journal of dentistry for children	67	1	37-41, 8-9	Unclear	43	Primary	children	not reported	2	management		Resource efficiency (e.g. cost, time)	Clinical performance of the restoration	Clinical performance of the restoration	Clinical performance of the restoration
S. Rahimtoola, E. Amerongen, R. Maher and H. Groen	2000	Pain related to different ways of minimal intervention in the treatment of small caries lesions	ASDC journal of dentistry for children	67	2	123-7, 83	Unclear	408	Primary	children	not reported	2	management	reaction to treatment during treatment procedure
G. J. Mandari, G. J. Truin, M. A. van't Hof and J. E. Frencken	2001	Effectiveness of three minimal intervention approaches for managing dental caries: survival of restorations after 2 years	Caries research	35	1900-01-02	90-4	Field, school or non-practice	152	Secondary	children	not reported	3	management	Clinical performance of the restoration
A. R. Biesbrock, R. W. Gerlach, B. W. Bollmer, R. V. Faller, S. A. Jacobs and R. D. Bartizek	2001	Relative anti-caries efficacy of 1100, 1700, 2200, and 2800 ppm fluoride ion in a sodium fluoride dentifrice over 1 year	Community Dent Oral Epidemiol	29	5	382-9	Field, school or non-practice	5439	both	children	not reported	4	prevention	caries experience (including DMFT etc.)
E. C. Lo, C. H. Chu and H. C. Lin	2001	A community-based caries control program for pre-school children using topical fluorides: 18-month results	J Dent Res	80	12	2071-4	Field, school or non-practice	375	Primary	children	not reported	5	prevention	caries experience (including DMFT etc.)	Pulp-health related outcomes
M. F. Silva, E. V. Melo, B. Stewart, W. De Vizio, J. L. Sintes, M. E. Petrone, A. R. Volpe, Y. Zhang, J. J. McCool and H. M. Proskin	2001	The enhanced anticaries efficacy of a sodium fluoride and dicalcium phosphate dihydrate dentifrice in a dual-chambered tube. A 2-year caries clinical study on children in Brazil	Am J Dent	14 Spec No		19A-23A	Field, school or non-practice	2432	both	children	not reported	2	prevention	Caries experience (including DMFT etc.)
J. Mann, Y. Vered, I. Babayof, J. Sintes, M. E. Petrone, A. R. Volpe, B. Stewart, W. Vizio, J. J. McCool and H. M. Proskin	2001	The comparative anticaries efficacy of a dentifrice containing 0.3% triclosan and 2.0% copolymer in a 0.243% sodium fluoride/silica base and a dentifrice containing 0.243% sodium fluoride/silica base: a two-year coronal caries clinical trial on adults in Israel	Journal of clinical dentistry	12		3	Field, school or non-practice	3392	Secondary	adults	not reported	2	management	Caries experience (including DMFT etc.)
E. C. M. Lo, Y. Luo, M. W. Fan and S. H. Y. Wei	2001	Clinical investigation of two glass-ionomer restoratives used with the atraumatic restorative treatment approach in China: Two-years results	Caries Research	35	6	458-463	Mixed	89	both	children	not reported	2	management		Clinical performance of the restoration	Clinical performance of the restoration	Clinical performance of the restoration	Clinical performance of the restoration
J. T. Autio-Gold and F. Courts	2001	Assessing the effect of fluoride varnish on early enamel carious lesions in the primary dentition	J Am Dent Assoc	132	9	1247-53; quiz 1317-8	Mixed	183	Primary	children	not reported	2	prevention	caries experience (including DMFT etc.)	Caries experience (including DMFT etc.)
T. Attin, A. Opatowski, C. Meyer, B. Zingg-Meyer, W. Buchalla and J. S. Mönting	2001	Three-year follow up assessment of Class II restorations in primary molars with a polyacid-modified composite resin and a hybrid composite	American journal of dentistry	14	3	148-52	Secondary care or hospital or university or specialist practice	52	Secondary	children	not reported	2	management	clinical performance of the restoration	Clinical performance of the restoration
B. Bentsen, P. Svensson and A. Wenzel	2001	Evaluation of effect of 3D video glasses on perceived pain and unpleasantness induced by restorative dental treatment	European journal of pain (London, England)	5	4	373-8	Secondary care or hospital or university or specialist practice	23	Secondary	adults	not reported	2	management	reaction to treatment during treatment procedure	Reaction to treatment during treatment procedure
B. N. Dutta, K. Gauba, A. Tewari and H. S. Chawla	2001	Silver amalgam versus resin modified GIC class-II restorations in primary molars: twelve month clinical evaluation	Journal of the Indian Society of Pedodontics and Preventive Dentistry	19	3	118-22	Secondary care or hospital or university or specialist practice	120	Primary	children	not reported	2	management	Clinical performance of the restoration
J. Foley, D. J. Evans and A. Blackwell	2001	Restoration of primary teeth: a study of copper phosphate cement	Health Bull (Edinb)	59	1	45-8	Secondary care or hospital or university or specialist practice	50	Primary	children	not reported	2	management		Clinical performance of the restoration
M. Folwaczny, C. Loher, A. Mehl, K. H. Kunzelmann and R. Hickel	2001	Class V lesions restored with four different tooth-colored materials--3-year results	Clinical oral investigations	5	1	31-9	Secondary care or hospital or university or specialist practice	37	Secondary	adults	not reported	3	management		Clinical performance of the restoration	Clinical performance of the restoration	Clinical performance of the restoration
J. C. Hamilton, J. B. Dennison, K. W. Stoffers and K. B. Welch	2001	A clinical evaluation of air-abrasion treatment of questionable carious lesions. A 12-month report	Journal of the American Dental Association (1939)	132	6	762-9	Secondary care or hospital or university or specialist practice	223	Secondary	both	not reported	2	management		Caries experience (including DMFT etc.)	Clinical performance of the restoration
J. Perdigao, A. R. Carmo, S. Geraldeli, H. R. Dutra and M. S. Masuda	2001	Six-month clinical evaluation of two dentin adhesives applied on dry vs moist dentin	The journal of adhesive dentistry	3	4	343-52	Secondary care or hospital or university or specialist practice	35	Secondary	adults	not reported	2	management	clinical performance of the restoration	Clinical performance of the restoration
D. K. Ratledge, E. A. Kidd and D. Beighton	2001	A clinical and microbiological study of approximal carious lesions. Part 2: efficacy of caries removal following tunnel and class II cavity preparations	Caries research	35	1	42316	Secondary care or hospital or university or specialist practice	32	Secondary	adults	not reported	2	management		Microbiological outcomes	Microbiological outcomes	Microbiological outcomes
J. B. Summitt, J. O. Burgess, T. G. Berry, J. W. Robbins, J. W. Osborne and C. W. Haveman	2001	The performance of bonded vs. pin-retained complex amalgam restorations: a five-year clinical evaluation	Journal of the American Dental Association (1939)	132	7	923-31	Secondary care or hospital or university or specialist practice	28	secondary	adults	not reported	2	management	Clinical performance of the restoration
L. S. Turkun and B. O. Aktener	2001	Twenty-four-month clinical evaluation of different posterior composite resin materials	J Am Dent Assoc	132	2	196-203; quiz 224-5	Secondary care or hospital or university or specialist practice	38	Secondary	adults	not reported	3	management		Clinical performance of the restoration	Clinical performance of the restoration
M. H. Walter, B. H. Wolf, A. E. Schmidt, K. W. Boening and R. Koch	2001	Plaque, gingival health and post-operative sensitivity in titanium inlays and onlays: a randomized controlled clinical trial	Journal of Dentistry	29	3	181-186	Secondary care or hospital or university or specialist practice	54	secondary	adults	not reported	2	management		Clinical oral hygiene-related outcomes (e.g. plaque and gingival indices)	Pain/discomfort at a distance to treatment
F. Jenatschke, E. Elsenberger, H. D. Welte and U. Schlagenhauf	2001	Influence of repeated chlorhexidine varnish applications on mutans streptococci counts and caries increment in patients treated with fixed orthodontic appliances	J Orofac Orthop	62	1	36-45	Secondary care or hospital or university or specialist practice	33	secondary	children	not reported	2	prevention		Microbiological outcomes	Caries experience (including DMFT etc.)
L. R. de Luca-Fraga and L. A. Pimenta	2001	Clinical evaluation of glass-ionomer/resin-based hybrid materials used as pit and fissure sealants	Quintessence Int	32		6	Secondary care or hospital or university or specialist practice	166	Secondary	children	not reported	3	management	clinical performance of the restoration	Caries experience (including DMFT etc.)
D. P. Warren, N. B. Infante, H. C. Rice, S. D. Turner and J. T. Chan	2001	Effect of topical fluoride on retention of pit and fissure sealants	J Dent Hyg	75		1	Secondary care or hospital or university or specialist practice	16	Secondary	adults	not reported	4	management		Clinical performance of the restoration
F. P. Rastelli, R. Sousa Vieira and M. C. Rastelli	2001	Posterior composite restorations in primary molars: an in vivo comparison of three restorative techniques	Journal of clinical pediatric dentistry	25	3	227-30	Unclear	27	primary	children	not reported	3	management		Clinical performance of the restoration
R. M. Joharji and J. O. Adenubi	2001	Prevention of pit and fissure caries using an antimicrobial varnish: 9 month clinical evaluation	Journal of dentistry	29		4	Unclear	200	Secondary	children	not reported	2	management	caries experience (including DMFT etc.)	Microbiological outcomes	Microbiological outcomes
C. H. Chu, E. C. Lo and H. C. Lin	2002	Effectiveness of silver diamine fluoride and sodium fluoride varnish in arresting dentin caries in Chinese pre-school children	J Dent Res	81	11	767-70	Field, school or non-practice	375	Primary	children	not reported	5	prevention	caries experience (including DMFT etc.)	Pulp-health related outcomes	Aesthetics
G. M. Davies, H. V. Worthington, R. P. Ellwood, E. M. Bentley, A. S. Blinkhorn, G. O. Taylor and R. M. Davies	2002	A randomised controlled trial of the effectiveness of providing free fluoride toothpaste from the age of 12 months on reducing caries in 5-6 year old children	Community Dent Health	19	3	131-6	Field, school or non-practice	7422	Primary	children	not reported	2	prevention	Caries experience (including DMFT etc.)
M. Madlena, G. Nagy, K. Gabris, S. Marton, G. Keszthelyi and J. Banoczy	2002	Effect of amine fluoride toothpaste and gel in high risk groups of Hungarian adolescents: results of a longitudinal study	Caries Res	36	2	142-6	Field, school or non-practice	586	Secondary	children	not reported	3	prevention		Caries experience (including DMFT etc.)	Clinical oral hygiene-related outcomes (e.g. plaque and gingival indices)
B. J. You, W. W. Jian, R. W. Sheng, Q. Jun, W. C. Wa, R. D. Bartizek and A. R. Biesbrock	2002	Caries prevention in Chinese children with sodium fluoride dentifrice delivered through a kindergarten-based oral health program in China	J Clin Dent	13	4	179-84	field, school or non-practice	1334	primary	children	not reported	2	prevention	Caries experience (including DMFT etc.)	systemic side effects
P. Baca, M. J. Muñoz, M. Bravo, P. Junco and A. P. Baca	2002	Effectiveness of chlorhexidine-thymol varnish for caries reduction in permanent first molars of 6-7-year-old children: 24-month clinical trial	Community dentistry and oral epidemiology	30		5	Field, school or non-practice	181	Secondary	children	not reported	2	management	caries experience (including DMFT etc.)
M. S. Duggal, K. J. Toumba and N. K. Sharma	2002	Clinical performance of a compomer and amalgam for the interproximal restoration of primary molars: a 24-month evaluation	Br Dent J	193	6	339-42	Mixed	unclear	Primary	children	not reported	2	management	clinical performance of the restoration	Clinical performance of the restoration	Clinical performance of the restoration	Clinical performance of the restoration	Clinical performance of the restoration	Clinical performance of the restoration	Clinical performance of the restoration	Clinical performance of the restoration	Clinical performance of the restoration	Clinical performance of the restoration
J. C. Hamilton, J. B. Dennison, K. W. Stoffers, W. A. Gregory and K. B. Welch	2002	Early treatment of incipient carious lesions - A two-year clinical evaluation	Journal of the American Dental Association	133	12	1643-1651	Secondary care or hospital or university or specialist practice	93	unclear	both	not reported	2	management		Clinical performance of the restoration	Clinical performance of the restoration	Clinical oral hygiene-related outcomes (e.g. plaque and gingival indices)
D. M. Harris, J. M. White, H. Goodis, C. J. Arcoria, J. Simon, W. M. Carpenter, D. Fried, J. Burkart, M. Yessik and T. Myers	2002	Selective ablation of surface enamel caries with a pulsed Nd:YAG dental laser	Lasers in surgery and medicine	30	5	342-50	Secondary care or hospital or university or specialist practice	121	Secondary	adults	not reported	2	management		Clinical performance of the restoration	Clinical performance of the restoration	Clinical performance of the restoration	Clinical performance of the restoration
A. Ziraps and E. Honkala	2002	Clinical trial of a new glass ionomer for an atraumatic restorative treatment technique in class I restorations placed in Latvian school children	Medical principles and practice	11 Suppl 1		44-7	Secondary care or hospital or university or specialist practice	41	Secondary	children	not reported	2	management	Clinical performance of the restoration					Clinical performance of the restoration	Clinical performance of the restoration	Clinical performance of the restoration	Clinical performance of the restoration
J. B. Brown, D. Rosenstein, J. Mullooly, M. O'Keeffe Rosetti, S. Robinson and G. Chiodo	2002	Impact of intensified dental care on outcomes in human immunodeficiency virus infection	AIDS Patient Care STDS	16	10	479-86	Secondary care or hospital or university or specialist practice	376	Secondary	adults	not reported	2	prevention		Caries experience (including DMFT etc.)	Quality of life/subjective value	systemic side effects	systemic side effects
C. A. Falster, F. B. Araujo, L. H. Straffon and J. E. Nör	2002	Indirect pulp treatment: in vivo outcomes of an adhesive resin system vs calcium hydroxide for protection of the dentin-pulp complex	Pediatric dentistry	24	3	241-8	Unclear	unclear	Primary	children	not reported	2	management		Pain/discomfort at a distance to treatment	Pulp-health related outcomes	Pulp-health related outcomes	Pulp-health related outcomes
L. G. Lopes, D. F. G. Cefaly, E. B. Franco, R. F. L. Mondelli, J. R. P. Lauris and M. F. L. Navarro	2002	Clinical evaluation of two "packable" posterior composite resins	Clinical oral investigations	6	2	79-83	Unclear	36	secondary	adults	not reported	2	management		Clinical performance of the restoration
A. Ziraps and E. Honkala	2002	The results and experiences from ART in Latvia [abstract]	Community dental health	19	3	198	Unclear	41	Secondary	children	not reported	2	management	Clinical performance of the restoration	Clinical performance of the restoration
C. Wallman and D. Birkhed	2002	Effect of chlorhexidine varnish and gel on mutans streptococci in margins of restorations in adults	Caries research	36		5	Unclear	18	Secondary	adults	not reported	3	management	microbiological outcomes	Microbiological outcomes
S. M. Kalf-Scholte, W. E. Amerongen, A. J. Smith and H. J. Haastrecht	2003	Atraumatic restorative treatment (ART): a three-year clinical study in Malawi--comparison of conventional amalgam and ART restorations	Journal of public health dentistry	63	2	99-103	Field, school or non-practice	83	Secondary	both	not reported	3	management	clinical performance of the restoration
E. M. Souza, D. F. Cefaly, R. S. Terada, C. C. Rodrigues and M. F. Lima Navarro	2003	Clinical evaluation of the ART technique using high density and resin-modified glass lonomer cements	Oral health & preventive dentistry	1	3	201-7	Field, school or non-practice	208	Secondary	children	not reported	2	management	Clinical performance of the restoration
R. L. Zanata, M. F. Navarro, S. H. Barbosa, J. R. Lauris and E. B. Franco	2003	Clinical evaluation of three restorative materials applied in a minimal intervention caries treatment approach	Journal of public health dentistry	63	4	221-6	Field, school or non-practice	81	secondary	adults	not reported	3	management	clinical performance of the restoration	Clinical performance of the restoration
P. Baca, P. Junco, M. Bravo, A. P. Baca and M. J. Munoz	2003	Caries incidence in permanent first molars after discontinuation of a school-based chlorhexidine-thymol varnish program	Community Dent Oral Epidemiol	31	3	179-83	Field, school or non-practice	229	Primary	children	not reported	2	prevention	Caries experience (including DMFT etc.)	Clinical performance of the restoration
A. R. Biesbrock, R. D. Bartizek, R. W. Gerlach, S. A. Jacobs and L. Archila	2003	Dose response efficacy of sodium fluoride dentifrice at 9 and 21 months with supervised brushing	Am J Dent	16	5	305-12	Field, school or non-practice	644	both	children	not reported	3	prevention	Caries experience (including DMFT etc.)
A. R. Biesbrock, R. D. Bartizek, R. W. Gerlach, S. A. Jacobs and L. Archila	2003	Effect of three concentrations of sodium fluoride dentifrices on clinical caries	Am J Dent	16	2	99-104	Field, school or non-practice	657	both	children	not reported	3	prevention		Caries experience (including DMFT etc.)
G. M. Davies, H. V. Worthington, R. P. Ellwood, A. S. Blinkhorn, G. O. Taylor, R. M. Davies and J. Considine	2003	An assessment of the cost effectiveness of a postal toothpaste programme to prevent caries among five-year-old children in the North West of England	Community Dent Health	20	4	207-10	Field, school or non-practice	6781	Primary	children	not reported	2	prevention	Resource efficiency (e.g. cost, time)	Resource efficiency (e.g. cost, time)
W. S. Rong, J. Y. Bian, W. J. Wang and J. D. Wang	2003	Effectiveness of an oral health education and caries prevention program in kindergartens in China	Community Dent Oral Epidemiol	31	6	412-6	Field, school or non-practice	731	Primary	children	not reported	2	prevention	Caries experience (including DMFT etc.)	Patient behaviour outcomes (e.g. toothbrushing frequency)	Patient knowledge	Patient knowledge	Patient knowledge
R. L. Zanata, M. F. Navarro, J. C. Pereira, E. B. Franco, J. R. Lauris and S. H. Barbosa	2003	Effect of caries preventive measures directed to expectant mothers on caries experience in their children	Braz Dent J	14	2	75-81	Field, school or non-practice	81	Primary	both	not reported	2	prevention	Caries experience (including DMFT etc.)	Clinical oral hygiene-related outcomes (e.g. plaque and gingival indices)	Caries experience (including DMFT etc.)
G. J. Mandari, J. E. Frencken and M. A. van't Hof	2003	Six-year success rates of occlusal amalgam and glass-ionomer restorations placed using three minimal intervention approaches	Caries research	37	4	246-53	Mixed	152	Secondary	children	not reported	3	management	clinical performance of the restoration
A. S. Blinkhorn, D. Gratrix, P. J. Holloway, Y. M. Wainwright-Stringer, S. J. Ward and H. V. Worthington	2003	A cluster randomised, controlled trial of the value of dental health educators in general dental practice	Br Dent J	195	7	395-400; discussion 385	Primary care or general practice	244	primary	children	not reported	2	prevention	Caries experience (including DMFT etc.)	Patient knowledge	Clinical oral hygiene-related outcomes (e.g. plaque and gingival indices)	Patient behaviour outcomes (e.g. toothbrushing frequency)	Resource efficiency (e.g. cost, time)
G. Haukali and S. Poulsen	2003	Effect of a varnish containing chlorhexidine and thymol (Cervitec) on approximal caries in 13- to 16-year-old schoolchildren in a low caries area	Caries Res	37	3	185-9	Primary care or general practice	85	Secondary	children	not reported	2	prevention	lesion activity
J. Holmes	2003	Clinical reversal of root caries using ozone, double-blind, randomised, controlled 18-month trial	Gerodontology	20	2	106-14	Primary care or general practice	89	Secondary	adults	not reported	2	prevention	lesion activity
	2003	The Children's Amalgam Trial: design and methods	Controlled clinical trials	24	6	795-814	Secondary care or hospital or university or specialist practice	534	both	children	not reported	2	management	systemic side effects	systemic side effects	systemic side effects
J. Foley and A. Blackwell	2003	In vivo cariostatic effect of black copper cement on carious dentine	Caries research	37	4	254-60	Secondary care or hospital or university or specialist practice	45	primary	children	not reported	3	management	microbiological outcomes	Microbiological outcomes
E. Honkala, J. Behbehani, H. Ibricevic, E. Kerosuo and G. Al-Jame	2003	The atraumatic restorative treatment (ART) approach to restoring primary teeth in a standard dental clinic	International journal of paediatric dentistry / the British Paedodontic Society [and] the International Association of Dentistry for Children	13	3	172-9	Secondary care or hospital or university or specialist practice	35	Primary	children	not reported	2	management		Clinical performance of the restoration	Clinical performance of the restoration	Clinical performance of the restoration	Clinical performance of the restoration
S. Hubel and I. Mejare	2003	Conventional versus resin-modified glass-ionomer cement for Class II restorations in primary molars. A 3-year clinical study	Int J Paediatr Dent	13	1	42218	Secondary care or hospital or university or specialist practice	40	Primary	children	not reported	2	management	Clinical performance of the restoration					Clinical performance of the restoration
G. Johnson and H. Almqvist	2003	Non-invasive management of superficial root caries lesions in disabled and infirm patients	Gerodontology	20	1	41883	Secondary care or hospital or university or specialist practice	15	Secondary	adults	not reported	3	management		Lesion activity	Clinical oral hygiene-related outcomes (e.g. plaque and gingival indices)
H. S. Malmström, Y. Chaves and M. E. Moss	2003	Patient preference: conventional rotary handpieces or air abrasion for cavity preparation	Operative dentistry	28	6	667-71	Secondary care or hospital or university or specialist practice	10	Secondary	adults	not reported	2	management		Reaction to treatment during treatment procedure	Resource efficiency (e.g. cost, time)	Reaction to treatment during treatment procedure
M. C. Schriks and W. E. Amerongen	2003	Atraumatic perspectives of ART: psychological and physiological aspects of treatment with and without rotary instruments	Community dentistry and oral epidemiology	31	1	15-20	Secondary care or hospital or university or specialist practice	403	Primary	children	not reported	2	management	reaction to treatment during treatment procedure	Reaction to treatment during treatment procedure	Reaction to treatment during treatment procedure
L. S. Turkun, B. O. Aktener and M. Ates	2003	Clinical evaluation of different posterior resin composite materials: a 7-year report	Quintessence Int	34	1900-01-06	418-26	Secondary care or hospital or university or specialist practice	38	secondary	adults	not reported	3	management	Clinical performance of the restoration
M. J. Wicht, R. Haak, D. Lummert and M. J. Noack	2003	Treatment of root caries lesions with chlorhexidine-containing varnishes and dentin sealants	American journal of dentistry	16 Spec No		25a-30a	Secondary care or hospital or university or specialist practice	20	Secondary	adults	not reported	2	management		Microbiological outcomes	Pulp-health related outcomes	Pulp-health related outcomes	Clinical performance of the restoration
V. Pardi, A. C. Pereira, F. L. Mialhe, C. Meneghim Mde and G. M. Ambrosano	2003	A 5-year evaluation of two glass-ionomer cements used as fissure sealants	Community dentistry and oral epidemiology	31		5	Secondary care or hospital or university or specialist practice	208	Secondary	children	not reported	2	management		Clinical performance of the restoration
A. C. Pereira, V. Pardi, F. L. Mialhe, C. Meneghim Mde and G. M. Ambrosano	2003	A 3-year clinical evaluation of glass-ionomer cements used as fissure sealants	Am J Dent	16		1	Secondary care or hospital or university or specialist practice	208	Secondary	children	not reported	3	management	clinical performance of the restoration	Caries experience (including DMFT etc.)
A. Kakaboura, C. Masouras, O. Staikou and G. Vougiouklakis	2003	A comparative clinical study on the Carisolv caries removal method	Quintessence international (Berlin, Germany : 1985)	34	4	269-71	Unclear	45	secondary	adults	not reported	2	management		Resource efficiency (e.g. cost, time)	Reaction to treatment during treatment procedure
A. Lindberg, J. W. V. Van Dijken and M. Lindberg	2003	3-year evaluation of a new open sandwich technique in Class II cavities	American Journal of Dentistry	16	1	33-36	Unclear	57	Secondary	adults	not reported	2	management		clinical performance of the restoration	clinical performance of the restoration	clinical performance of the restoration	clinical performance of the restoration
U. Pallesen and V. Qvist	2003	Composite resin fillings and inlays. An 11-year evaluation	Clinical oral investigations	7	2	71-9	Unclear	28	secondary	adults	not reported	3	management	clinical performance of the restoration					clinical performance of the restoration	clinical performance of the restoration	clinical performance of the restoration	clinical performance of the restoration
G. M. van den Dungen, A. E. Huddleston Slater and W. E. van Amerongen	2004	[ART or conventional restorations? A final evaluation of proximal restorations in deciduous molars]	Ned Tijdschr Tandheelkd	111	9	345-9	Field, school or non-practice	164	primary	children	not reported	2	management	Clinical performance of the restoration
R. P. Ellwood, G. M. Davies, H. V. Worthington, A. S. Blinkhorn, G. O. Taylor and R. M. Davies	2004	Relationship between area deprivation and the anticaries benefit of an oral health programme providing free fluoride toothpaste to young children	Community Dent Oral Epidemiol	32	3	159-65	Field, school or non-practice	3467	primary	children	not reported	3	prevention	Caries experience (including DMFT etc.)	Caries experience (including DMFT etc.)
S. B. Heifetz, A. Yaari and H. M. Proskin	2004	Retention of a fluoride-releasing sealant compared with its non-fluoride analogue: interim results of a clinical study after an average of eight months	J Clin Dent	15	1	2015-05-01	Field, school or non-practice	294	Secondary	children	not reported	2	prevention	caries experience (including DMFT etc.)
P. E. Petersen, B. Peng, B. Tai, Z. Bian and M. Fan	2004	Effect of a school-based oral health education programme in Wuhan City, Peoples Republic of China	Int Dent J	54	1	33-41	Field, school or non-practice	803	both	both	not reported	2	prevention		Caries experience (including DMFT etc.)	Clinical oral hygiene-related outcomes (e.g. plaque and gingival indices)	Patient knowledge
G. K. Stookey, M. S. Mau, R. L. Isaacs, C. Gonzalez-Gierbolini, R. D. Bartizek and A. R. Biesbrock	2004	The relative anticaries effectiveness of three fluoride-containing dentifrices in Puerto Rico	Caries Res	38	6	542-50	Field, school or non-practice	955	both	children	not reported	3	prevention	Caries experience (including DMFT etc.)
I. Thorild, B. Lindau and S. Twetman	2004	Salivary mutans streptococci and dental caries in three-year-old children after maternal exposure to chewing gums containing combinations of xylitol, sorbitol, chlorhexidine, and fluoride	Acta Odontol Scand	62	5	245-50	field, school or non-practice	416	primary	children	not reported	3	prevention	microbiological outcomes	Caries experience (including DMFT etc.)
C. C. Wyatt and M. I. MacEntee	2004	Caries management for institutionalized elders using fluoride and chlorhexidine mouthrinses	Community Dent Oral Epidemiol	32	5	322-8	Field, school or non-practice	369	Secondary	adults	not reported	3	prevention	Caries experience (including DMFT etc.)	Caries experience (including DMFT etc.)	Caries experience (including DMFT etc.)	Caries experience (including DMFT etc.)
N. Kotsanos and P. Dionysopoulos	2004	Lack of effect of fluoride releasing resin modified glass ionomer restorations on the contacting surface of adjacent primary molars. a clinical prospective study	Eur J Paediatr Dent	5	3	136-42	Primary care or general practice	83	Primary	children	not reported	2	management	Caries experience (including DMFT etc.)					Clinical performance of the restoration	Clinical performance of the restoration	Clinical performance of the restoration
V. Qvist, L. Laurberg, A. Poulsen and P. T. Teglers	2004	Class II restorations in primary teeth: 7-year study on three resin-modified glass ionomer cements and a compomer	European journal of oral sciences	112	2	188-96	Primary care or general practice	971	primary	children	not reported	4	management	Clinical performance of the restoration	Clinical performance of the restoration	Pulp-health related outcomes
V. Qvist, L. Laurberg, A. Poulsen and P. T. Teglers	2004	Eight-year study on conventional glass ionomer and amalgam restorations in primary teeth	Acta Odontol Scand	62	1	37-45	Primary care or general practice	666	Primary	children	not reported	2	management	Clinical performance of the restoration	Clinical performance of the restoration
V. Qvist, E. Manscher and P. T. Teglers	2004	Resin-modified and conventional glass ionomer restorations in primary teeth: 8-year results	J Dent	32	4	285-94	Primary care or general practice	640	both	children	not reported	2	management		Clinical performance of the restoration	Clinical performance of the restoration	Clinical performance of the restoration	Clinical performance of the restoration
M. S. Amin, R. L. Harrison, T. S. Benton, M. Roberts and P. Weinstein	2004	Effect of povidone-iodine on Streptococcus mutans in children with extensive dental caries	Pediatric dentistry	26	1	2015-10-05	Secondary care or hospital or university or specialist practice	27	Primary	children	not reported	2	management	microbiological outcomes	Microbiological outcomes
F. R. de Moura, E. Piva, R. G. Lund, B. Palha and F. F. Demarco	2004	One-year clinical evaluation of two polyacid-modified resin composites (compomers) in posterior permanent teeth	J Adhes Dent	6	2	157-62	Secondary care or hospital or university or specialist practice	33	Secondary	adults	not reported	2	management	Clinical performance of the restoration
J. Foley, D. Evans and A. Blackwell	2004	Partial caries removal and cariostatic materials in carious primary molar teeth: a randomised controlled clinical trial	British dental journal	197	11	697-701; discussion 689	Secondary care or hospital or university or specialist practice	44	Primary	children	not reported	3	management	clinical performance of the restoration	Lesion activity
K. Kavvadia, V. Karagianni, A. Polychronopoulou and L. Papagiannouli	2004	Primary teeth caries removal using the Carisolv chemomechanical method: a clinical trial	Pediatric dentistry	26	1	42239	Secondary care or hospital or university or specialist practice	75	Primary	children	not reported	2	management	Clinical performance of the restoration	Clinical performance of the restoration	Clinical performance of the restoration
Y. Kinomoto, Y. Inoue and S. Ebisu	2004	A two-year comparison of resin-based composite tunnel and Class II restorations in a randomized controlled trial	American journal of dentistry	17	4	253-6	Secondary care or hospital or university or specialist practice	38	Secondary	adults	not reported	2	management		Clinical performance of the restoration	Clinical performance of the restoration	Clinical performance of the restoration	Clinical performance of the restoration
C. Trairatvorakul and S. Piwat	2004	Comparative clinical evaluation of slot versus dovetail Class III composite restorations in primary anterior teeth	J Clin Pediatr Dent	28	1900-01-02	125-9	Secondary care or hospital or university or specialist practice	36	Primary	children	not reported	2	management	Clinical performance of the restoration					Clinical performance of the restoration	Clinical performance of the restoration	Clinical performance of the restoration	Clinical performance of the restoration	Clinical performance of the restoration	Clinical performance of the restoration
C. Yu, X. J. Gao, D. M. Deng, H. K. Yip and R. J. Smales	2004	Survival of glass ionomer restorations placed in primary molars using atraumatic restorative treatment (ART) and conventional cavity preparations: 2-year results	International dental journal	54	1	42-6	Secondary care or hospital or university or specialist practice	60	Primary	children	not reported	9	management	clinical performance of the restoration
E. Yildiz, C. Dorter, B. Efes and F. Koray	2004	A comparative study of two fissure sealants: a 2-year clinical follow-up	J Oral Rehabil	31	10	979-84	Secondary care or hospital or university or specialist practice	58	Secondary	adults	not reported	2	prevention		Clinical performance of the restoration	Caries experience (including DMFT etc.)			systemic side effects	systemic side effects	Quality of life/subjective value
B. Azrak, A. Callaway, A. Grundheber, E. Stender and B. Willershausen	2004	Comparison of the efficacy of chemomechanical caries removal (Carisolv) with that of conventional excavation in reducing the cariogenic flora	International journal of paediatric dentistry / the British Paedodontic Society [and] the International Association of Dentistry for Children	14	3	182-91	Unclear	21	Primary	children	not reported	2	management	microbiological outcomes	Microbiological outcomes	Microbiological outcomes
K. Kavvadia, A. Kakaboura, A. P. Vanderas and L. Papagiannoulis	2004	Clinical evaluation of a compomer and an amalgam primary teeth class II restorations: a 2-year comparative study	Pediatr Dent	26	3	245-50	Unclear	unclear	primary	children	not reported	2	management		Resource efficiency (e.g. cost, time)	Reaction to treatment during treatment procedure	Reaction to treatment during treatment procedure
C. A. Conrado	2004	Remineralization of carious dentin. II: In vivo microradiographic and chemical studies in human permanent teeth capped with calcium hydroxide	Braz Dent J	15	3	186-9	Unclear	24	Secondary	adults	not reported	2	prevention		Clinical performance of the restoration
C. T. Dülgergil, E. Ercan and I. Yildirim	2005	A combined application of ART-fluoride varnish for immigrant junior field-workers: 12-months follow-up field trial in rural Anatolia	Oral health & preventive dentistry	3	2	97-104	Field, school or non-practice	37	both	children	not reported	2	management	clinical performance of the restoration	Clinical performance of the restoration	Clinical performance of the restoration
C. T. Dulgergil, M. Soyman and A. Civelek	2005	Atraumatic restorative treatment with resin-modified glass ionomer material: short-term results of a pilot study	Med Princ Pract	14	4	277-80	Field, school or non-practice	37	Secondary	children	not reported	2	management		Clinical performance of the restoration	Clinical performance of the restoration	Clinical performance of the restoration	Clinical performance of the restoration
A. M. Acevedo, C. Machado, L. E. Rivera, M. Wolff and I. Kleinberg	2005	The inhibitory effect of an arginine bicarbonate/calcium carbonate CaviStat-containing dentifrice on the development of dental caries in Venezuelan school children	J Clin Dent	16	3	63-70	Field, school or non-practice	726	secondary	children	not reported	2	prevention		Caries experience (including DMFT etc.)
G. M. Davies, J. T. Duxbury, N. J. Boothman, R. M. Davies and A. S. Blinkhorn	2005	A staged intervention dental health promotion programme to reduce early childhood caries	Community Dent Health	22	2	118-22	Field, school or non-practice	1545	Primary	children	not reported	2	prevention	Caries experience (including DMFT etc.)	Caries experience (including DMFT etc.)	Patient behaviour outcomes (e.g. toothbrushing frequency)
M. A. Ferreira, R. Latorre Mdo, C. S. Rodrigues and K. C. Lima	2005	Effect of regular fluoride gel application on incipient carious lesions	Oral Health Prev Dent	3	3	141-9	Field, school or non-practice	300	both	children	not reported	3	prevention	Lesion activity	Clinical oral hygiene-related outcomes (e.g. plaque and gingival indices)	Clinical oral hygiene-related outcomes (e.g. plaque and gingival indices)	Caries experience (including DMFT etc.)
A. Hoszek, I. Struzycka, A. Jozefowicz, D. Wojcieszek, M. Wierzbicka, K. Wretlind and D. Ericson	2005	Chlorhexidine-containing glass ionomer cement. A clinical investigation on the fissure caries inhibiting effect in first permanent molars	Swed Dent J	29	3	89-96	Field, school or non-practice	262	Secondary	children	not reported	2	prevention	Caries experience (including DMFT etc.)	Caries experience (including DMFT etc.)	Microbiological outcomes
R. J. Jackson, H. N. Newman, G. J. Smart, E. Stokes, J. I. Hogan, C. Brown and J. Seres	2005	The effects of a supervised toothbrushing programme on the caries increment of primary school children, initially aged 5-6 years	Caries Res	39	2	108-15	Field, school or non-practice	517	both	children	not reported	2	prevention	Caries experience (including DMFT etc.)
H. Jiang, Z. Bian, B. J. Tai, M. Q. Du and B. Peng	2005	The effect of a bi-annual professional application of APF foam on dental caries increment in primary teeth: 24-month clinical trial	J Dent Res	84	3	265-8	Field, school or non-practice	392	primary	children	not reported	2	prevention	Caries experience (including DMFT etc.)
V. Pardi, A. C. Pereira, G. M. Ambrosanoand C. Meneghim Mde	2005	Clinical evaluation of three different materials used as pit and fissure sealant: 24-months results	J Clin Pediatr Dent	29	2	133-7	Field, school or non-practice	113	secondary	children	not reported	3	prevention	clinical performance of the restoration	Caries experience (including DMFT etc.)
K. J. Toumba and M. E. Curzon	2005	A clinical trial of a slow-releasing fluoride device in children	Caries Res	39	3	195-200	Field, school or non-practice	174	both	children	not reported	2	prevention		Caries experience (including DMFT etc.)	Clinical oral hygiene-related outcomes (e.g. plaque and gingival indices)	Clinical oral hygiene-related outcomes (e.g. plaque and gingival indices)	Clinical oral hygiene-related outcomes (e.g. plaque and gingival indices)
T. Vachirarojpisan, K. Shinada and Y. Kawaguchi	2005	The process and outcome of a programme for preventing early childhood caries in Thailand	Community Dent Health	22	4	253-9	field, school or non-practice	520	primary	children	not reported	2	prevention	other	Caries experience (including DMFT etc.)	Patient knowledge			Microbiological outcomes
M. Bravo, J. Montero, J. J. Bravo, P. Baca and J. C. Llodra	2005	Sealant and fluoride varnish in caries: a randomized trial	Journal of dental research	84		12	Field, school or non-practice	362	secondary	children	not reported	3	management	caries experience (including DMFT etc.)	Caries experience (including DMFT etc.)	Resource efficiency (e.g. cost, time)	Caries experience (including DMFT etc.)
B. L. Chadwick, E. T. Treasure and R. A. Playle	2005	A randomised controlled trial to determine the effectiveness of glass ionomer sealants in pre-school children	Caries research	39		1	Field, school or non-practice	508	Primary	children	not reported	2	prevention	Caries experience (including DMFT etc.)	Caries experience (including DMFT etc.)	Clinical performance of the restoration	Clinical oral hygiene-related outcomes (e.g. plaque and gingival indices)
N. Krämer, F. García-Godoy and R. Frankenberger	2005	Evaluation of resin composite materials. Part II: in vivo investigations	American journal of dentistry	18	2	75-81	Mixed	24	Secondary	adults	not reported	2	management		Clinical performance of the restoration	Clinical performance of the restoration
J. Bergmann, J. Leitão, C. Kultje, D. Bergmann and M. J. Clode	2005	Removing dentine caries in deciduous teeth with Carisolv: a randomised, controlled, prospective study with six-month follow-up, comparing chemomechanical treatment with drilling	Oral health & preventive dentistry	3	2	105-11	primary care or general practice	46	primary	children	not reported	2	management		Resource efficiency (e.g. cost, time)	Quality of life/subjective value	Lesion activity
S. S. Gomez, C. P. Basili and C. G. Emilson	2005	A 2-year clinical evaluation of sealed noncavitated approximal posterior carious lesions in adolescents	Clinical oral investigations	9	4	239-43	Primary care or general practice	50	Secondary	both	not reported	2	management	lesion activity
K. L. Allen, T. L. Salgado, M. N. Janal and V. P. Thompson	2005	Removing carious dentin using a polymer instrument without anesthesia versus a carbide bur with anesthesia	Journal of the American Dental Association (1939)	136	5	643-51	Secondary care or hospital or university or specialist practice	20	Secondary	adults	not reported	2	management		Reaction to treatment during treatment procedure	Reaction to treatment during treatment procedure	Reaction to treatment during treatment procedure	Reaction to treatment during treatment procedure
Z. D. Baghdadi	2005	The clinical evaluation of a single-bottle adhesive system with three restorative materials in children: six-month results	General dentistry	53	5	357-65; quiz 366-8	Secondary care or hospital or university or specialist practice	36	Primary	children	not reported	2	management	Clinical performance of the restoration	Clinical performance of the restoration				Reaction to treatment during treatment procedure	Reaction to treatment during treatment procedure	Reaction to treatment during treatment procedure
S. L. Pinheiro, M. R. Simionato, J. C. Imparato and M. Oda	2005	Antibacterial activity of glass-ionomer cement containing antibiotics on caries lesion microorganisms	American journal of dentistry	18	4	261-6	Secondary care or hospital or university or specialist practice	40	primary	children	not reported	2	management	Microbiological outcomes	Microbiological outcomes
M. Qin and H. Liu	2005	Clinical evaluation of a flowable resin composite and flowable compomer for preventive resin restorations	Operative dentistry	30	5	580-7	Secondary care or hospital or university or specialist practice	165	Secondary	children	not reported	2	management	clinical performance of the restoration
M. J. Wicht, R. Haak, S. Kneist and M. J. Noack	2005	A triclosan-containing compomer reduces Lactobacillus spp. predominant in advanced carious lesions	Dental materials	21	9	831-6	Secondary care or hospital or university or specialist practice	20	Secondary	adults	not reported	3	management		Microbiological outcomes	Microbiological outcomes	Microbiological outcomes	Microbiological outcomes
M. Weiss, J. Weiss, R. Muller-Hartwich, B. Meier and P. G. Jost-Brinkmann	2005	Chlorhexidine in cleft lip and palate patients with multibracket appliances. Results of a prospective study on the effectiveness of two different chlorhexidine preparations in cleft lip and palate patients with multibracket appliances	J Orofac Orthop	66	5	349-62	Secondary care or hospital or university or specialist practice	68	Secondary	children	not reported	2	prevention	microbiological outcomes	Caries experience (including DMFT etc.)
G. J. Truin and M. A. t Hof	2005	Professionally applied fluoride gel in low-caries 10.5-year-olds	Journal of dental research	84		5	Secondary care or hospital or university or specialist practice	517	Secondary	children	not reported	2	management	Caries experience (including DMFT etc.)
M. Belluz, M. Pedrocca and M. Gagliani	2005	Restorative treatment of cervical lesions with resin composites: 4-year results	American journal of dentistry	18	6	307-10	Unclear	21	Secondary	adults	not reported	2	management	clinical performance of the restoration	Pain/discomfort at a distance to treatment
J. A. Bochove and W. E. Amerongen	2006	The influence of restorative treatment approaches and the use of local analgesia, on the children's discomfort	European archives of paediatric dentistry	7	1	2015-06-11	Field, school or non-practice	300	Primary	children	not reported	4	management	reaction to treatment during treatment procedure					Clinical performance of the restoration	Clinical performance of the restoration	Clinical performance of the restoration	Clinical performance of the restoration
T. A. DeRouen, M. D. Martin, B. G. Leroux, B. D. Townes, J. S. Woods, J. Leitão, A. Castro-Caldas, H. Luis, M. Bernardo, G. Rosenbaum and I. P. Martins	2006	Neurobehavioral effects of dental amalgam in children: a randomized clinical trial	Jama	295	15	1784-92	Field, school or non-practice	507	secondary	children	reported	2	management		systemic side effects	systemic side effects	systemic side effects	systemic side effects
N. K. Ersin, U. Candan, A. Aykut, O. Oncag, C. Eronat and T. Kose	2006	A clinical evaluation of resin-based composite and glass ionomer cement restorations placed in primary teeth using the ART approach: results at 24 months	J Am Dent Assoc	137	11	1529-36	Field, school or non-practice	219	Primary	children	not reported	2	management	clinical performance of the restoration					systemic side effects	systemic side effects	systemic side effects
N. K. Ersin, A. Uzel, A. Aykut, U. Candan and C. Eronat	2006	Inhibition of cultivable bacteria by chlorhexidine treatment of dentin lesions treated with the ART technique	Caries research	40	2	172-7	Field, school or non-practice	35	Primary	children	not reported	2	management		Clinical performance of the restoration	Microbiological outcomes
J. E. Frencken, D. Taifour and M. A. t Hof	2006	Survival of ART and amalgam restorations in permanent teeth of children after 6.3 years	Journal of dental research	85	7	622-6	Field, school or non-practice	370	secondary	children	not reported	2	management	clinical performance of the restoration
E. C. Lo, Y. Luo, H. P. Tan, J. E. Dyson and E. F. Corbet	2006	ART and conventional root restorations in elders after 12 months	Journal of dental research	85	10	929-32	Field, school or non-practice	103	Secondary	adults	not reported	2	management		Clinical performance of the restoration	Clinical performance of the restoration	Clinical performance of the restoration
R. J. Mhaville, W. E. Amerongen and G. J. Mandari	2006	Residual caries and marginal integrity in relation to Class II glass ionomer restorations in primary molars	European archives of paediatric dentistry	7	2	81-4	Field, school or non-practice	217	Primary	children	not reported	3	management		Clinical performance of the restoration	Reaction to treatment during treatment procedure
F. M. Pascon, K. R. Kantovitz, A. S. Caldo-Teixeira, A. F. Borges, T. N. Silva, R. M. Puppin-Rontani and F. Garcia-Godoy	2006	Clinical evaluation of composite and compomer restorations in primary teeth: 24-month results	J Dent	34	6	381-8	Field, school or non-practice	30	primary	children	not reported	2	management	clinical performance of the restoration
S. H. Al-Jundi, M. Hammad and H. Alwaeli	2006	The efficacy of a school-based caries preventive program: a 4-year study	Int J Dent Hyg	4	1	2015-04-30	Field, school or non-practice	856	both	children	not reported	2	prevention	caries experience (including DMFT etc.)
A. Borutta, G. Reuscher, S. Hufnagl and S. Mobius	2006	[Caries prevention with fluoride varnishes among preschool children]	Gesundheitswesen	68	11	731-4	Field, school or non-practice	200	primary	children	not reported	3	prevention	Caries experience (including DMFT etc.)
M. S. Chambers, J. R. Mellberg, H. J. Keene, O. J. Bouwsma, A. S. Garden, T. Sipos and T. J. Fleming	2006	Clinical evaluation of the intraoral fluoride releasing system in radiation-induced xerostomic subjects. Part 2: Phase I study	Oral Oncol	42	9	946-53	Field, school or non-practice	22	Secondary	adults	not reported	2	prevention	caries experience (including DMFT etc.)	Caries experience (including DMFT etc.)	Caries experience (including DMFT etc.)
M. Q. Du, B. J. Tai, H. Jiang, E. C. Lo, M. W. Fan and Z. Bian	2006	A two-year randomized clinical trial of chlorhexidine varnish on dental caries in Chinese preschool children	J Dent Res	85	6	557-9	Field, school or non-practice	334	Primary	children	not reported	2	management	Caries experience (including DMFT etc.)
I. Andersson-Wenckert and K. Sunnegardh-Gronberg	2006	Flowable resin composite as a class II restorative in primary molars: A two-year clinical evaluation	Acta Odontol Scand	64	6	334-40	Primary care or general practice	61	Primary	children	not reported	2	management	Clinical performance of the restoration
D. C. Bellinger, F. Trachtenberg, L. Barregard, M. Tavares, E. Cernichiari, D. Daniel and S. McKinlay	2006	Neuropsychological and renal effects of dental amalgam in children: a randomized clinical trial	Jama	295	15	1775-83	Primary care or general practice	534	secondary	children	reported	2	management	systemic side effects	systemic side effects	systemic side effects	systemic side effects	systemic side effects
W. M. Al-Omari, Q. D. Al-Omari and R. Omar	2006	Effect of cavity disinfection on postoperative sensitivity associated with amalgam restorations	Operative dentistry	31	1900-01-02	165-70	Secondary care or hospital or university or specialist practice	120	secondary	adults	not reported	6	management	Pain/discomfort at a distance to treatment					Microbiological outcomes	Microbiological outcomes
W. D. Browning, M. L. Myers, D. C. Chan, M. C. Downey, R. M. Pohjola and K. B. Frazier	2006	Performance of 2 packable composites at 12 months	Quintessence Int	37	5	361-8	Secondary care or hospital or university or specialist practice	50	Secondary	adults	not reported	4	management		Clinical performance of the restoration	Clinical performance of the restoration	Clinical performance of the restoration	Clinical performance of the restoration
M. Chomyszyn-Gajewska, H. Kwapinska and J. Zarzecka	2006	Pain perception in children during caries removal with the Vector system: a pilot study	Eur Arch Paediatr Dent	7	1	38-41	Secondary care or hospital or university or specialist practice	31	Secondary	children	not reported	2	management		Reaction to treatment during treatment procedure	Reaction to treatment during treatment procedure	Resource efficiency (e.g. cost, time)		Clinical performance of the restoration	Clinical performance of the restoration	Clinical performance of the restoration	Clinical performance of the restoration	Clinical performance of the restoration
E. Eden, A. Topaloglu-Ak, J. E. Frencken and M. van't Hof	2006	Survival of self-etch adhesive Class II composite restorations using ART and conventional cavity preparations in primary molars	American journal of dentistry	19	6	359-63	Secondary care or hospital or university or specialist practice	157	Primary	children	not reported	2	management	clinical performance of the restoration
B. G. Efes, C. Dörter, Y. Gömeç and F. Koray	2006	Two-year clinical evaluation of ormocer and nanofill composite with and without a flowable liner	Journal of adhesive dentistry	8	2	119-26	Secondary care or hospital or university or specialist practice	54	Secondary	adults	not reported	4	management		Clinical performance of the restoration	Clinical performance of the restoration	Clinical performance of the restoration	Clinical performance of the restoration
V. V. Gordan, J. L. Riley, P. K. Blaser and I. A. Mjör	2006	2-year clinical evaluation of alternative treatments to replacement of defective amalgam restorations	Operative dentistry	31	4	418-25	Secondary care or hospital or university or specialist practice	45	Secondary	adults	not reported	5	management	Clinical performance of the restoration					Clinical performance of the restoration	Clinical performance of the restoration	Clinical performance of the restoration	Pain/discomfort at a distance to treatment	Clinical performance of the restoration
R. H. Kuijs, W. M. Fennis, C. M. Kreulen, F. J. Roeters, N. H. Creugers and R. C. Burgersdijk	2006	A randomized clinical trial of cusp-replacing resin composite restorations: efficiency and short-term effectiveness	International journal of prosthodontics	19	4	349-54	Secondary care or hospital or university or specialist practice	94	Secondary	adults	not reported	2	management		Resource efficiency (e.g. cost, time)	Clinical performance of the restoration	Pain/discomfort at a distance to treatment	Quality of life/subjective value
J. F. Liu, Y. L. Lai, W. Y. Shu and S. Y. Lee	2006	Acceptance and efficiency of Er:YAG laser for cavity preparation in children	Photomedicine and laser surgery	24	1900-01-04	489-93	Secondary care or hospital or university or specialist practice	40	both	children	not reported	2	management		Resource efficiency (e.g. cost, time)	Reaction to treatment during treatment procedure	Reaction to treatment during treatment procedure	Reaction to treatment during treatment procedure	Clinical performance of the restoration
S. Martignon, K. R. Ekstrand and R. Ellwood	2006	Efficacy of sealing proximal early active lesions: an 18-month clinical study evaluated by conventional and subtraction radiography	Caries research	40	5	382-8	Secondary care or hospital or university or specialist practice	82	Secondary	adults	not reported	2	management	lesion activity
G. C. Moncada, J. Martin, E. Fernandez, P. G. Vildosola, C. Caamano, M. J. Caro, I. A. Mjor and V. V. Gordan	2006	Alternative treatments for resin-based composite and amalgam restorations with marginal defects: a 12-month clinical trial	General dentistry	54	5	314-8	Secondary care or hospital or university or specialist practice	66	Secondary	adults	not reported	5	management		Clinical performance of the restoration
M. C. Peters, M. H. Flamenbaum, N. N. Eboda, R. J. Feigal and M. R. Inglehart	2006	Chemomechanical caries removal in children: efficacy and efficiency	Journal of the American Dental Association (1939)	137	12	1658-66; quiz 1729-30	Secondary care or hospital or university or specialist practice	50	Primary	children	not reported	2	management	Resource efficiency (e.g. cost, time)
A. Aljehani, M. A. Yousif, B. Angmar-Mansson and X. Q. Shi	2006	Longitudinal quantification of incipient carious lesions in postorthodontic patients using a fluorescence method	Eur J Oral Sci	114	5	430-4	Secondary care or hospital or university or specialist practice	12	Secondary	both	not reported	2	prevention	caries experience (including DMFT etc.)	Caries experience (including DMFT etc.)
L. Burbridge, Z. Nugent and C. Deery	2006	A randomized controlled trial of the effectiveness of a one-step conditioning agent in sealant placement: 6-month results	Int J Paediatr Dent	16		6	Secondary care or hospital or university or specialist practice	60	Secondary	children	not reported	2	management	clinical performance of the restoration	Caries experience (including DMFT etc.)	Reaction to treatment during treatment procedure	Acceptability to operator	Clinical performance of the restoration
R. M. Puppin-Rontani, M. E. Baglioni-Gouvea, M. F. deGoes and F. Garcia-Godoy	2006	Compomer as a pit and fissure sealant: effectiveness and retention after 24 months	J Dent Child (Chic)	73		1	Secondary care or hospital or university or specialist practice	57	Secondary	children	not reported	2	prevention		Clinical performance of the restoration	Caries experience (including DMFT etc.)
G. Vivaldi-Rodrigues, C. F. Demito, S. J. Bowman and A. L. Ramos	2006	The effectiveness of a fluoride varnish in preventing the development of white spot lesions	World journal of orthodontics	7		2	Secondary care or hospital or university or specialist practice	10	Secondary	children	not reported	2	management		Lesion activity
J. J. Marchi, F. B. Araujo, A. M. Fröner, L. H. Straffon and J. E. Nör	2006	Indirect pulp capping in the primary dentition: a 4 year follow-up study	Journal of clinical pediatric dentistry	31	2	68-71	Unclear	17	primary	children	not reported	2	management	pulp-health related outcomes
J. P. Menezes, A. Rosenblatt and E. Medeiros	2006	Clinical evaluation of atraumatic restorations in primary molars: a comparison between 2 glass ionomer cements	Journal of dentistry for children (Chicago, Ill.)	73	2	91-7	Unclear	110	Primary	children	not reported	6	management		Clinical performance of the restoration	Pain/discomfort at a distance to treatment	Pulp-health related outcomes	Pulp-health related outcomes
A. C. Roeleveld, W. E. Amerongen and G. J. Mandari	2006	Influence of residual caries and cervical gaps on the survival rate of Class II glass ionomer restorations	European archives of paediatric dentistry	7	2	85-91	Unclear	217	Primary	children	not reported	3	management		Clinical performance of the restoration	Clinical performance of the restoration			Pulp-health related outcomes
K. Wan, Q. Jing and J. Z. Zhao	2006	Evaluation of oral midazolam as conscious sedation for pediatric patients in oral restoration	Chinese medical sciences journal = Chung-kuo i hsüeh k'o hsüeh tsa chih / Chinese Academy of Medical Sciences	21	3	163-6	Unclear	40	Primary	children	not reported	2	management		Reaction to treatment during treatment procedure
M. Ganesh and S. Tandon	2006	Clinical evaluation of FUJI VII sealant material	Journal of clinical pediatric dentistry	31		1	Unclear	200	both	children	not reported	3	management	clinical performance of the restoration
J. E. Frencken, M. A. t Hof and D. Taifour	2007	Caries preventive effect of occlusal sealant extension to ART restorations compared with non-extended amalgam restorations	Oral health & preventive dentistry	5	1	55-61	Field, school or non-practice	572	Secondary	children	not reported	2	management		Clinical performance of the restoration
J. E. Frencken, M. A. van't Hof, D. Taifour and I. Al-Zaher	2007	Effectiveness of ART and traditional amalgam approach in restoring single-surface cavities in posterior teeth of permanent dentitions in school children after 6.3 years	Community dentistry and oral epidemiology	35	3	207-14	Field, school or non-practice	681	secondary	children	reported	2	management	clinical performance of the restoration
M. C. Gemert-Schriks	2007	[Post-academic dental specialties. 11. Discomfort during atraumatic restorative treatment (ART) versus conventional restorative treatment]	Nederlands tijdschrift voor tandheelkunde	114	5	213-7	Field, school or non-practice	403	Primary	children	not reported	2	management	reaction to treatment during treatment procedure
N. Hoef and E. Amerongen	2007	Influence of local anaesthesia on the quality of class II glass ionomer restorations	International journal of paediatric dentistry / the British Paedodontic Society [and] the International Association of Dentistry for Children	17	4	239-47	Field, school or non-practice	299	Primary	children	not reported	4	management		Clinical performance of the restoration	Reaction to treatment during treatment procedure	Reaction to treatment during treatment procedure
H. Hausen, L. Seppa, R. Poutanen, A. Niinimaa, S. Lahti, S. Karkkainen and I. Pietila	2007	Noninvasive control of dental caries in children with active initial lesions. A randomized clinical trial	Caries Res	41	5	384-91	Field, school or non-practice	497	secondary	children	not reported	2	prevention	Caries experience (including DMFT etc.)	Clinical oral hygiene-related outcomes (e.g. plaque and gingival indices)	Patient behaviour outcomes (e.g. toothbrushing frequency)
S. B. Heifetz, A. Yaari and H. Proskin	2007	Anticaries effectiveness of a fluoride and nonfluoride sealant	J Calif Dent Assoc	35	8	573-7	Field, school or non-practice	449	secondary	children	not reported	2	prevention	clinical performance of the restoration	Caries experience (including DMFT etc.)	Caries experience (including DMFT etc.)
G. J. Truin and M. van't Hof	2007	The effect of fluoride gel on incipient carious lesions in a low-caries child population	Community Dent Oral Epidemiol	35	4	250-4	Field, school or non-practice	596	Secondary	children	not reported	2	prevention	Caries experience (including DMFT etc.)	Caries experience (including DMFT etc.)	Lesion activity
P. Baca, M. Bravo, A. P. Baca, A. Jiménez and M. P. González-Rodríguez	2007	Retention of three fissure sealants and a dentin bonding system used as fissure sealant in caries prevention: 12-month follow-up results	Medicina oral, patología oral y cirugía bucal	12		6	Field, school or non-practice	56	both	children	not reported	4	management	clinical performance of the restoration	Clinical performance of the restoration
L. Zanin, M. C. Meneghim, A. V. Assaf, K. L. Cortellazzi and A. C. Pereira	2007	Evaluation of an educational program for children with high risk of caries	J Clin Pediatr Dent	31	4	246-50	Mixed	60	both	children	not reported	2	prevention	Clinical oral hygiene-related outcomes (e.g. plaque and gingival indices)
M. R. Inglehart, M. C. Peters, M. H. Flamenbaum, N. N. Eboda and R. J. Feigal	2007	Chemomechanical caries removal in children: an operator's and pediatric patients' responses	J Am Dent Assoc	138	1	47-55	Primary care or general practice	50	Primary	children	not reported	2	management		Resource efficiency (e.g. cost, time)	Resource efficiency (e.g. cost, time)	Reaction to treatment during treatment procedure	Reaction to treatment during treatment procedure
N. P. Innes, D. J. P. Evans and D. R. Stirrups	2007	The Hall Technique: a randomized controlled clinical trial of a novel method of managing carious primary molars in general dental practice; acceptability of the technique and outcomes at 23 months	BMC oral health	7	18	18	Primary care or general practice	132	Primary	children	reported	2	management	clinical performance of the restoration	Reaction to treatment during treatment procedure	Acceptability to operator	Reaction to treatment during treatment procedure	Pain/discomfort at a distance to treatment
A. Lindberg, J. W. van Dijken and M. Lindberg	2007	Nine-year evaluation of a polyacid-modified resin composite/resin composite open sandwich technique in Class II cavities	J Dent	35	2	124-9	Primary care or general practice	57	Secondary	adults	not reported	2	management	Clinical performance of the restoration	Clinical performance of the restoration	Clinical performance of the restoration	Clinical performance of the restoration	Clinical performance of the restoration	Pulp-health related outcomes
K. Bekes, L. Boeckler, C. R. Gernhardt and H. G. Schaller	2007	Clinical performance of a self-etching and a total-etch adhesive system - 2-year results	Journal of oral rehabilitation	34	11	855-61	Secondary care or hospital or university or specialist practice	50	Secondary	adults	not reported	2	management	Clinical performance of the restoration
J. E. Frencken, S. Imazato, C. Toi, J. Mulder, S. Mickenautsch, Y. Takahashi and S. Ebisu	2007	Antibacterial effect of chlorhexidine- containing glass ionomer cement in vivo: a pilot study	Caries research	41	1900-01-02	102-7	Secondary care or hospital or university or specialist practice	50	Secondary	children	not reported	2	management	microbiological outcomes
Z. Kirzioglu, T. Gurbuz and Y. Yilmaz	2007	Clinical evaluation of chemomechanical and mechanical caries removal: status of the restorations at 3, 6, 9 and 12 months	Clinical oral investigations	11	1	69-76	Secondary care or hospital or university or specialist practice	28	Primary	children	not reported	2	management	clinical performance of the restoration	Reaction to treatment during treatment procedure	Pain/discomfort at a distance to treatment	Resource efficiency (e.g. cost, time)
R. G. Lund, F. P. Sehn, E. Piva, D. Detoni, F. R. Moura, P. E. Cardoso and F. F. Demarco	2007	Clinical performance and wear resistance of two compomers in posterior occlusal restorations of permanent teeth: six-year follow-up	Oper Dent	32	2	118-23	Secondary care or hospital or university or specialist practice	33	Secondary	both	not reported	2	management		Clinical performance of the restoration	Clinical performance of the restoration
J. Wang and H. M. Wang	2007	[Effects of three caries removal methods on children's dental fear evaluated by physiological measure]	Shanghai Kou Qiang Yi Xue [Shanghai Journal of Stomatology]	16	2	149-52	Secondary care or hospital or university or specialist practice	90	primary	children	not reported	3	management	reaction to treatment during treatment procedure
Z. Ergucu and L. S. Turkun	2007	Clinical performance of novel resin composites in posterior teeth: 18-month results	J Adhes Dent	9	2	209-16	Secondary care or hospital or university or specialist practice	30	Secondary	adults	not reported	2	prevention	Clinical performance of the restoration
J. F. Schirrmeister, J. P. Gebrande, M. J. Altenburger, J. S. Monting and E. Hellwig	2007	Effect of dentifrice containing 5000 ppm fluoride on non-cavitated fissure carious lesions in vivo after 2 weeks	Am J Dent	20	4	212-6	Secondary care or hospital or university or specialist practice	30	Secondary	adults	not reported	2	prevention	Lesion activity
L. Burbridge, Z. Nugent and C. Deery	2007	A randomized controlled trial of the effectiveness of a one-step conditioning agent in fissure sealant placement: 12 month results	European archives of paediatric dentistry	8		1	Secondary care or hospital or university or specialist practice	60	Secondary	children	not reported	2	management	clinical performance of the restoration	Caries experience (including DMFT etc.)
A. I. Abdalla and F. Garcia-Godoy	2007	Clinical performance of a self-etch adhesive in Class V restorations made with and without acid etching	Journal of dentistry	35	7	558-63	Unclear	24	secondary	adults	not reported	3	management	clinical performance of the restoration
R. Franzon, L. Casagrande, A. S. Pinto, F. García-Godoy, M. Maltz and F. B. Araujo	2007	Clinical and radiographic evaluation of indirect pulp treatment in primary molars: 36 months follow-up	American journal of dentistry	20	3	189-92	Unclear	20	Primary	children	not reported	2	management		Pulp-health related outcomes	Pulp-health related outcomes
C. C. Wyatt, G. Maupome, P. P. Hujoel, M. I. MacEntee, G. R. Persson, R. E. Persson and H. A. Kiyak	2007	Chlorhexidine and preservation of sound tooth structure in older adults. A placebo-controlled trial	Caries research	41	2	93-101	Unclear	1101	Secondary	adults	not reported	2	management	caries experience (including DMFT etc.)
A. S. Papas, M. Singh, D. Harrington, K. Ortblad, M. de Jager and M. Nunn	2007	Reduction in caries rate among patients with xerostomia using a power toothbrush	Spec Care Dentist	27	2	46-51	Unclear	40	Secondary	adults	not reported	2	prevention	caries experience (including DMFT etc.)
N. K. Ersin, A. Aykut, U. Candan, O. Onça, C. Eronat and T. Kose	2008	The effect of a chlorhexidine containing cavity disinfectant on the clinical performance of high-viscosity glass-ionomer cement following ART: 24-month results	American journal of dentistry	21	1	39-43	Field, school or non-practice	126	primary	children	not reported	2	management	clinical performance of the restoration	Clinical performance of the restoration
B. J. Shenker, N. N. Maserejian, A. Zhang and S. McKinlay	2008	Immune function effects of dental amalgam in children: a randomized clinical trial	Journal of the American Dental Association (1939)	139	11	1496-505	Field, school or non-practice	66	both	children	not reported	2	management		systemic side effects	systemic side effects
M. C. van Gemert-Schriks, W. E. van Amerongen, J. M. ten Cate and I. H. Aartman	2008	The effect of different dental treatment strategies on the oral health of children: a longitudinal randomised controlled trial	Clin Oral Investig	12	4	361-8	Field, school or non-practice	403	primary	children	not reported	2	management	reaction to treatment during treatment procedure
S. Asokan, J. Rathan, M. S. Muthu, P. V. Rathna, P. Emmadi, Raghuraman and Chamundeswari	2008	Effect of oil pulling on Streptococcus mutans count in plaque and saliva using Dentocult SM Strip mutans test: a randomized, controlled, triple-blind study	J Indian Soc Pedod Prev Dent	26	1	2015-07-12	Field, school or non-practice	20	both	children	not reported	2	prevention	microbiological outcomes
N. K. Ersin, E. Eden, N. Eronat, F. I. Totu and M. Ates	2008	Effectiveness of 2-year application of school-based chlorhexidine varnish, sodium fluoride gel, and dental health education programs in high-risk adolescents	Quintessence Int	39	2	e45-51	Field, school or non-practice	50	Secondary	children	not reported	3	prevention	microbiological outcomes	Caries experience (including DMFT etc.)	Clinical oral hygiene-related outcomes (e.g. plaque and gingival indices)
X. Fan, X. Li, H. Wan, D. Hu, Y. P. Zhang, A. R. Volpe and W. DeVizio	2008	Clinical investigation of the anticaries efficacy of a 1.14% sodium monofluorophosphate (SMFP) calcium carbonate-based dentifrice: a two-year caries clinical trial on children in China	J Clin Dent	19	4	134-7	Field, school or non-practice	1200	Primary	children	not reported	3	prevention	Caries experience (including DMFT etc.)
H. P. Lawrence, D. Binguis, J. Douglas, L. McKeown, B. Switzer, R. Figueiredo and A. Laporte	2008	A 2-year community-randomized controlled trial of fluoride varnish to prevent early childhood caries in Aboriginal children	Community Dent Oral Epidemiol	36	6	503-16	Field, school or non-practice	1275	primary	children	not reported	2	prevention	caries experience (including DMFT etc.)	Fluoride side-effects	Acceptability to operator	Resource efficiency (e.g. cost, time)	Caries experience (including DMFT etc.)
R. Neeraja, A. Anantharaj, P. Praveen, V. Karthik and M. Vinitha	2008	The effect of povidone-iodine and chlorhexidine mouth rinses on plaque Streptococcus mutans count in 6- to 12-year-old school children: an in vivo study	J Indian Soc Pedod Prev Dent	26 Suppl 1		S14-8	Field, school or non-practice	45	both	children	not reported	3	prevention	microbiological outcomes					Resource efficiency (e.g. cost, time)	Quality of life/subjective value
J. G. Whittle, H. F. Whitehead and C. M. Bishop	2008	A randomised control trial of oral health education provided by a health visitor to parents of pre-school children	Community Dent Health	25	1	28-32	field, school or non-practice	501	primary	children	not reported	2	prevention	Caries experience (including DMFT etc.)
L. Xhemnica, D. Sulo, R. Rroco and D. Hysi	2008	Fluoride varnish application: a new prophylactic method in Albania. Effect on enamel carious lesions in permanent dentition	Eur J Paediatr Dent	9	2	93-6	Field, school or non-practice	92	Secondary	children	not reported	2	prevention	Caries experience (including DMFT etc.)	Caries experience (including DMFT etc.)	Caries experience (including DMFT etc.)	Caries experience (including DMFT etc.)
E. Jodkowska	2008	Efficacy of pit and fissure sealing: long-term clinical observations	Quintessence international (Berlin, Germany : 1985)	39		7	Field, school or non-practice	360	Secondary	children	not reported	3	management		Clinical performance of the restoration	Caries experience (including DMFT etc.)
A. K. Mascarenhas, H. Nazar, S. Al-Mutawaa and P. Soparkar	2008	Effectiveness of primer and bond in sealant retention and caries prevention	Pediatric dentistry	30		1	Field, school or non-practice	78	Secondary	children	not reported	2	management	clinical performance of the restoration	Caries experience (including DMFT etc.)
F. Trachtenberg, N. N. Maserejian, M. Tavares, J. A. Soncini and C. Hayes	2008	Extent of tooth decay in the mouth and increased need for replacement of dental restorations: the New England Children's Amalgam Trial	Pediatr Dent	30	5	388-92	Mixed	534	Primary	children	reported	2	management	clinical performance of the restoration
M. Atieh	2008	Stainless steel crown versus modified open-sandwich restorations for primary molars: a 2-year randomized clinical trial	Int J Paediatr Dent	18	1900-01-05	325-32	Primary care or general practice	87	Primary	children	not reported	2	management	clinical performance of the restoration	Clinical performance of the restoration				Clinical performance of the restoration	Clinical performance of the restoration	Clinical performance of the restoration	Clinical performance of the restoration	Clinical performance of the restoration
D. C. Bellinger, F. Trachtenberg, A. Zhang, M. Tavares, D. Daniel and S. McKinlay	2008	Dental amalgam and psychosocial status: the New England Children's Amalgam Trial	Journal of dental research	87	5	470-4	Primary care or general practice	534	secondary	children	reported	2	management	reaction to treatment during treatment procedure	systemic side effects
S. Kervanto-Seppälä, E. Lavonius, I. Pietilä, J. Pitkäniemi, J. H. Meurman and E. Kerosuo	2008	Comparing the caries-preventive effect of two fissure sealing modalities in public health care: a single application of glass ionomer and a routine resin-based sealant programme. A randomized split-mouth clinical trial	International journal of paediatric dentistry / the British Paedodontic Society [and] the International Association of Dentistry for Children	18		1	Primary care or general practice	599	Secondary	children	not reported	2	management	Caries experience (including DMFT etc.)	Clinical performance of the restoration
T. J. Barata, E. Bresciani, M. C. Mattos, J. R. Lauris, D. Ericson and M. F. Navarro	2008	Comparison of two minimally invasive methods on the longevity of glass ionomer cement restorations: short-term results of a pilot study	Journal of applied oral science : revista FOB	16	2	155-60	Secondary care or hospital or university or specialist practice	50	Secondary	adults	not reported	2	management	Clinical performance of the restoration
L. Casagrande, L. W. Bento, S. O. Rerin, R. Lucas Ede, D. M. Dalpian and F. B. de Araujo	2008	In vivo outcomes of indirect pulp treatment using a self-etching primer versus calcium hydroxide over the demineralized dentin in primary molars	J Clin Pediatr Dent	33	2	131-5	Secondary care or hospital or university or specialist practice	21	Primary	children	not reported	2	management		Pulp-health related outcomes	Pulp-health related outcomes
G. Moncada, E. Fernández, J. Martín, C. Arancibia, I. A. Mjör and V. V. Gordan	2008	Increasing the longevity of restorations by minimal intervention: a two-year clinical trial	Operative dentistry	33	3	258-64	Secondary care or hospital or university or specialist practice	66	secondary	adults	not reported	5	management	Clinical performance of the restoration
C. A. Oliveira, P. F. Dias, M. P. Dos Santos and L. C. Maia	2008	Split mouth randomized controlled clinical trial of beveled cavity preparations in primary molars: an 18-Month follow up	Journal of dentistry	36	9	754-8	Secondary care or hospital or university or specialist practice	32	Primary	children	not reported	2	management		Clinical performance of the restoration	Clinical performance of the restoration	Clinical performance of the restoration	Clinical performance of the restoration
C. H. Chu and E. C. Lo	2008	Microhardness of dentine in primary teeth after topical fluoride applications	J Dent	36	6	387-91	Secondary care or hospital or university or specialist practice	unclear	primary	children	not reported	2	prevention	lesion activity
S. Gomez, S. Uribe, J. E. Onetto and C. G. Emilson	2008	SEM analysis of sealant penetration in posterior approximal enamel carious lesions in vivo	J Adhes Dent	10	2	151-6	Secondary care or hospital or university or specialist practice	7	Secondary	children	not reported	2	management	Clinical performance of the restoration
P. L. Lobo, C. B. de Carvalho, S. G. Fonseca, R. S. de Castro, A. J. Monteiro, M. C. Fonteles and C. S. Fonteles	2008	Sodium fluoride and chlorhexidine effect in the inhibition of mutans streptococci in children with dental caries: a randomized, double-blind clinical trial	Oral Microbiol Immunol	23	6	486-91	Secondary care or hospital or university or specialist practice	35	both	children	not reported	2	prevention	microbiological outcomes
H. E. Amin	2008	Clinical and antibacterial effectiveness of three different sealant materials	Journal of dental hygiene	82		5	Secondary care or hospital or university or specialist practice	45	Secondary	children	not reported	3	prevention		Clinical performance of the restoration	Caries experience (including DMFT etc.)	Microbiological outcomes
B. K. Kamala and A. M. Hegde	2008	Fuji III vs. Fuji VII glass ionomer sealants--a clinical study	J Clin Pediatr Dent	33		1	Secondary care or hospital or university or specialist practice	110	Secondary	children	not reported	3	management	clinical performance of the restoration	Caries experience (including DMFT etc.)	Clinical performance of the restoration
K. Skrinjaric, D. N. Vranic, D. Glavina and I. Skrinjaric	2008	Heat-treated glass ionomer cement fissure sealants: retention after 1 year follow-up	Int J Paediatr Dent	18		5	Secondary care or hospital or university or specialist practice	62	Secondary	children	not reported	3	prevention	clinical performance of the restoration	Caries experience (including DMFT etc.)
P. Subramaniam, S. Konde and D. K. Mandanna	2008	Retention of a resin-based sealant and a glass ionomer used as a fissure sealant: a comparative clinical study	Journal of the Indian Society of Pedodontics and Preventive Dentistry	26		3	Secondary care or hospital or university or specialist practice	107	Secondary	children	not reported	2	management		Clinical performance of the restoration
R. G. Amorim, S. C. Leal, A. C. Bezerra, F. P. Amorim and O. A. Toledo	2008	Association of chlorhexidine and fluoride for plaque control and white spot lesion remineralization in primary dentition	International journal of paediatric dentistry / the British Paedodontic Society [and] the International Association of Dentistry for Children	18	6	446-51	Unclear	80	Primary	children	reported	4	management		Clinical oral hygiene-related outcomes (e.g. plaque and gingival indices)	Lesion activity
B. Buyukgural and Z. C. Cehreli	2008	Effect of different adhesive protocols vs calcium hydroxide on primary tooth pulp with different remaining dentin thicknesses:24-month results	Clin Oral Investig	12	1	91-6	Unclear	97	Primary	children	not reported	4	management	Pulp-health related outcomes	Clinical performance of the restoration
D. C. Chan, W. D. Browning, K. B. Frazier and M. G. Brackett	2008	Clinical evaluation of the soft-start (pulse-delay) polymerization technique in Class I and II composite restorations	Operative dentistry	33	3	265-71	Unclear	50	Secondary	adults	not reported	2	management	clinical performance of the restoration	Clinical performance of the restoration	Clinical performance of the restoration	Clinical performance of the restoration	Clinical performance of the restoration
A. M. Kemoli and W. E. Amerongen	2009	Influence of the cavity-size on the survival rate of proximal ART restorations in primary molars	International journal of paediatric dentistry / the British Paedodontic Society [and] the International Association of Dentistry for Children	19	6	423-30	Field, school or non-practice	804	primary	children	not reported	3	management	clinical performance of the restoration
A. Topaloglu-Ak, E. Eden, J. E. Frencken and O. Oncag	2009	Two years survival rate of class II composite resin restorations prepared by ART with and without a chemomechanical caries removal gel in primary molars	Clin Oral Investig	13	3	325-32	Field, school or non-practice	327	primary	children	not reported	2	management	clinical performance of the restoration	Clinical performance of the restoration
G. Yassen	2009	One-year survival of occlusal ART restorations in primary molars placed with and without cavity conditioner	J Dent Child (Chic)	76	2	136-41	Field, school or non-practice	48	Primary	children	not reported	2	management		Clinical performance of the restoration
R. Yee, C. Holmgren, J. Mulder, D. Lama, D. Walker and W. Palenstein Helderman	2009	Efficacy of silver diamine fluoride for Arresting Caries Treatment	Journal of dental research	88	7	644-7	Field, school or non-practice	976	Primary	children	not reported	4	management	Lesion activity
S. Asokan, P. Emmadi and R. Chamundeswari	2009	Effect of oil pulling on plaque induced gingivitis: a randomized, controlled, triple-blind study	Indian J Dent Res	20	1	47-51	field, school or non-practice	20	both	children	not reported	2	prevention	microbiological outcomes
A. Farag, W. J. van der Sanden, H. Abdelwahab, J. Mulder and J. E. Frencken	2009	5-Year survival of ART restorations with and without cavity disinfection	J Dent	37	6	468-74	Field, school or non-practice	90	Secondary	children	not reported	2	prevention	clinical performance of the restoration
J. M. Ferreira, A. K. Aragao, A. D. Rosa, F. C. Sampaio and V. A. Menezes	2009	Therapeutic effect of two fluoride varnishes on white spot lesions: a randomized clinical trial	Braz Oral Res	23	4	446-51	Field, school or non-practice	15	secondary	children	reported	2	prevention	lesion activity	Lesion activity
C. Stecksen-Blicks, I. Sjostrom and S. Twetman	2009	Effect of long-term consumption of milk supplemented with probiotic lactobacilli and fluoride on dental caries and general health in preschool children: a cluster-randomized study	Caries Res	43	5	374-81	Field, school or non-practice	248	Primary	children	not reported	2	prevention	Caries experience (including DMFT etc.)	systemic side effects
B. J. Tai, H. Jiang, M. Q. Du and B. Peng	2009	Assessing the effectiveness of a school-based oral health promotion programme in Yichang City, China	Community Dent Oral Epidemiol	37	5	391-8	Field, school or non-practice	1616	both	children	not reported	2	prevention	caries experience (including DMFT etc.)	Patient behaviour outcomes (e.g. toothbrushing frequency)	Caries experience (including DMFT etc.)
P. Weinstein, C. Spiekerman and P. Milgrom	2009	Randomized equivalence trial of intensive and semiannual applications of fluoride varnish in the primary dentition	Caries Res	43	6	484-90	field, school or non-practice	600	both	children	not reported	2	prevention	caries experience (including DMFT etc.)
J. W. Dijken and A. Lindberg	2009	Clinical effectiveness of a low-shrinkage resin composite: a five-year evaluation	Journal of adhesive dentistry	11	2	143-8	Mixed	50	Secondary	adults	not reported	2	management	clinical performance of the restoration
P. Hietasalo, L. Seppä, S. Lahti, A. Niinimaa, J. Kallio, P. Aronen, H. Sintonen and H. Hausen	2009	Cost-effectiveness of an experimental caries-control regimen in a 3.4-yr randomized clinical trial among 11-12-yr-old Finnish schoolchildren	European journal of oral sciences	117	6	728-33	Mixed	497	Secondary	children	not reported	2	management		Caries experience (including DMFT etc.)	Caries experience (including DMFT etc.)	Resource efficiency (e.g. cost, time)
N. Krämer, C. Reinelt, G. Richter and R. Frankenberger	2009	Four-year clinical performance and marginal analysis of pressed glass ceramic inlays luted with ormocer restorative vs. conventional luting composite	Journal of dentistry	37	11	813-9	Mixed	24	Secondary	adults	not reported	2	management		Clinical performance of the restoration	Clinical performance of the restoration
F. Trachtenberg, N. N. Maserejian, J. A. Soncini, C. Hayes and M. Tavares	2009	Does fluoride in compomers prevent future caries in children?	Journal of dental research	88	3	276-9	Primary care or general practice	441	Primary	children	not reported	2	management	caries experience (including DMFT etc.)	Caries experience (including DMFT etc.)
F. Barja-Fidalgo, S. Maroun and B. H. de Oliveira	2009	Effectiveness of a glass ionomer cement used as a pit and fissure sealant in recently erupted permanent first molars	J Dent Child (Chic)	76	1	34-40	Primary care or general practice	36	Secondary	children	not reported	2	prevention	Caries experience (including DMFT etc.)	Clinical performance of the restoration
M. Alkilzy, C. Berndt, C. Meller, M. Schidlowski and C. Splieth	2009	Sealing of proximal surfaces with polyurethane tape: a two-year clinical and radiographic feasibility study	Journal of adhesive dentistry	11	2	91-4	Secondary care or hospital or university or specialist practice	50	Secondary	adults	not reported	2	management		Clinical performance of the restoration	Clinical performance of the restoration	Clinical performance of the restoration	Pulp-health related outcomes	Clinical performance of the restoration	Clinical oral hygiene-related outcomes (e.g. plaque and gingival indices)	Clinical performance of the restoration
M. M. Braga, F. M. Mendes, M. S. De Benedetto and J. C. Imparato	2009	Effect of silver diammine fluoride on incipient caries lesions in erupting permanent first molars: a pilot study	J Dent Child (Chic)	76	1	28-33	Secondary care or hospital or university or specialist practice	22	Secondary	children	not reported	3	management		Lesion activity	Clinical performance of the restoration	Caries experience (including DMFT etc.)		Clinical oral hygiene-related outcomes (e.g. plaque and gingival indices)	Clinical oral hygiene-related outcomes (e.g. plaque and gingival indices)
M. F. Burrow, D. Banomyong, C. Harnirattisai and H. H. Messer	2009	Effect of glass-ionomer cement lining on postoperative sensitivity in occlusal cavities restored with resin composite--a randomized clinical trial	Operative dentistry	34	1900-01-06	648-55	Secondary care or hospital or university or specialist practice	70	Secondary	adults	not reported	4	management	pain/discomfort at a distance to treatment
L. Casagrande, C. A. Falster, V. Hipolito, M. F. Góes, L. H. Straffon, J. E. Nör and F. B. Araujo	2009	Effect of adhesive restorations over incomplete dentin caries removal: 5-year follow-up study in primary teeth	Journal of dentistry for children (Chicago, Ill.)	76	2	117-22	Secondary care or hospital or university or specialist practice	48	Primary	children	not reported	2	management		Pulp-health related outcomes	Pulp-health related outcomes	Pulp-health related outcomes	Pulp-health related outcomes
D. M. de Menezes Abreu, S. C. Leal and J. E. Frencken	2009	Self-report of pain in children treated according to the atraumatic restorative treatment and the conventional restorative treatment--a pilot study	J Clin Pediatr Dent	34	2	151-5	Secondary care or hospital or university or specialist practice	40	Primary	children	not reported	2	management	reaction to treatment during treatment procedure	Resource efficiency (e.g. cost, time)				Pulp-health related outcomes
M. P. dos Santos, M. Passos, R. R. Luiz and L. C. Maia	2009	A randomized trial of resin-based restorations in class I and class II beveled preparations in primary molars: 24-month results	J Am Dent Assoc	140	2	156-66; quiz 247-8	Secondary care or hospital or university or specialist practice	48	Primary	children	not reported	3	management	clinical performance of the restoration	Clinical performance of the restoration	Clinical performance of the restoration	Clinical performance of the restoration	Clinical performance of the restoration
C. Duque, C. Negrini Tde, N. T. Sacono, D. M. Spolidorio, C. A. de Souza Costa and J. Hebling	2009	Clinical and microbiological performance of resin-modified glass-ionomer liners after incomplete dentine caries removal	Clin Oral Investig	13	4	465-71	Secondary care or hospital or university or specialist practice	20	Primary	children	not reported	3	management		Lesion activity	Microbiological outcomes			Clinical performance of the restoration	Clinical performance of the restoration	Clinical oral hygiene-related outcomes (e.g. plaque and gingival indices)	Clinical performance of the restoration
M. A. Klaassen, J. S. Veerkamp and J. Hoogstraten	2009	Young children's Oral Health-Related Quality of Life and dental fear after treatment under general anaesthesia: a randomized controlled trial	European journal of oral sciences	117	3	273-8	Secondary care or hospital or university or specialist practice	104	both	children	not reported	4	management		Quality of life/subjective value	Quality of life/subjective value
E. C. Lula, V. Monteiro-Neto, C. M. Alves and C. C. Ribeiro	2009	Microbiological analysis after complete or partial removal of carious dentin in primary teeth: a randomized clinical trial	Caries research	43	5	354-8	Secondary care or hospital or university or specialist practice	30	Primary	children	not reported	2	management	microbiological outcomes	Pulp-health related outcomes
G. Moncada, J. Martin, E. Fernández, M. C. Hempel, I. A. Mjör and V. V. Gordan	2009	Sealing, refurbishment and repair of Class I and Class II defective restorations: a three-year clinical trial	Journal of the American Dental Association (1939)	140	4	425-32	Secondary care or hospital or university or specialist practice	66	Secondary	adults	not reported	5	management		Clinical performance of the restoration	Clinical performance of the restoration	Clinical performance of the restoration	Clinical performance of the restoration
T. Peric, D. Markovic and B. Petrovic	2009	Clinical evaluation of a chemomechanical method for caries removal in children and adolescents	Acta odontologica Scandinavica	67	1900-01-05	277-83	Secondary care or hospital or university or specialist practice	120	both	children	not reported	2	management		Clinical performance of the restoration	Reaction to treatment during treatment procedure	Reaction to treatment during treatment procedure	Resource efficiency (e.g. cost, time)	Clinical performance of the restoration
S. Fure and P. Lingstrom	2009	Evaluation of different fluoride treatments of initial root carious lesions in vivo	Oral Health Prev Dent	7	2	147-54	Secondary care or hospital or university or specialist practice	40	Secondary	adults	not reported	3	prevention	lesion activity	Lesion activity	Microbiological outcomes	Caries experience (including DMFT etc.)	Microbiological outcomes
I. Hauser-Gerspach, V. Pfaffli-Savtchenko, J. E. Dahnhardt, J. Meyer and A. Lussi	2009	Comparison of the immediate effects of gaseous ozone and chlorhexidine gel on bacteria in cavitated carious lesions in children in vivo	Clin Oral Investig	13	3	287-91	Secondary care or hospital or university or specialist practice	40	Primary	children	not reported	4	management	microbiological outcomes					Clinical oral hygiene-related outcomes (e.g. plaque and gingival indices)	Caries experience (including DMFT etc.)
B. Kargul, I. Tanboga and N. Gulman	2009	A comparative study of fissure sealants Helioseal Clear Chroma and Delton FS(+): 3 year results	Eur Arch Paediatr Dent	10	4	218-22	Secondary care or hospital or university or specialist practice	31	Secondary	children	not reported	2	prevention	clinical performance of the restoration
A. W. Benham, P. M. Campbell and P. H. Buschang	2009	Effectiveness of pit and fissure sealants in reducing white spot lesions during orthodontic treatment. A pilot study	Angle orthodontist	79		2	Secondary care or hospital or university or specialist practice	60	Secondary	children	not reported	2	management	caries experience (including DMFT etc.)	Caries experience (including DMFT etc.)
A. Prabhakar and N. K. Kiran	2009	Clinical evaluation of polyamide polymer burs for selective carious dentin removal	Journal of contemporary dental practice	10	4	26-34	Unclear	40	Secondary	children	not reported	2	management		Clinical performance of the restoration	Resource efficiency (e.g. cost, time)	Reaction to treatment during treatment procedure	Lesion activity
Y. Vered, A. Zini, J. Mann, W. DeVizio, B. Stewart, Y. P. Zhang and L. Garcia	2009	Comparison of a dentifrice containing 0.243% sodium fluoride, 0.3% triclosan, and 2.0% copolymer in a silica base, and a dentifrice containing 0.243% sodium fluoride in a silica base: a three-year clinical trial of root caries and dental crowns among adults	Journal of clinical dentistry	20		2	Unclear	1357	Secondary	adults	not reported	2	management	caries experience (including DMFT etc.)	Clinical performance of the restoration
T. S. Carvalho, F. C. Sampaio, A. Diniz, M. Bönecker and W. E. Amerongen	2010	Two years survival rate of Class II ART restorations in primary molars using two ways to avoid saliva contamination	International journal of paediatric dentistry / the British Paedodontic Society [and] the International Association of Dentistry for Children	20	6	419-25	Field, school or non-practice	232	Primary	children	not reported	2	management	clinical performance of the restoration
R. A. Jordan, P. Gaengler, L. Markovic and S. Zimmer	2010	Performance of atraumatic restorative treatment (ART) depending on operator-experience	Journal of public health dentistry	70	3	176-80	Field, school or non-practice	unclear	Secondary	adults	not reported	3	management	Clinical performance of the restoration
A. M. Kemoli, W. E. Amerongen and G. N. Opinya	2010	Short communication: Influence of different isolation methods on the survival of proximal ART restorations in primary molars after two years	European archives of paediatric dentistry	11	3	136-9	Field, school or non-practice	804	Primary	children	not reported	6	management	clinical performance of the restoration
S. Martignon, M. Tellez, R. M. Santamaría, J. Gomez and K. R. Ekstrand	2010	Sealing distal proximal caries lesions in first primary molars: efficacy after 2.5 years	Caries research	44	6	562-70	Field, school or non-practice	91	Primary	children	not reported	2	management		Lesion activity	Reaction to treatment during treatment procedure	Reaction to treatment during treatment procedure
F. V. Vilhena, K. P. Olympio, J. R. Lauris, A. C. Delbem and M. A. Buzalaf	2010	Low-fluoride acidic dentifrice: a randomized clinical trial in a fluoridated area	Caries Res	44	5	478-84	Field, school or non-practice	1402	Primary	children	not reported	4	prevention	Caries experience (including DMFT etc.)
L. Bjørndal, C. Reit, G. Bruun, M. Markvart, M. Kjaeldgaard, P. Näsman, M. Thordrup, I. Dige, B. Nyvad, H. Fransson, A. Lager, D. Ericson, K. Petersson, J. Olsson, E. M. Santimano, A. Wennström, P. Winkel and C. Gluud	2010	Treatment of deep caries lesions in adults: randomized clinical trials comparing stepwise vs. direct complete excavation, and direct pulp capping vs. partial pulpotomy	European journal of oral sciences	118	3	290-7	Mixed	314	Secondary	adults	not reported	2	management	pulp-health related outcomes	Pulp-health related outcomes
D. Ram, J. Shapira, G. Holan, F. Magora, S. Cohen and E. Davidovich	2010	Audiovisual video eyeglass distraction during dental treatment in children	Quintessence International	41	8	673-679	Primary care or general practice	120	both	children	not reported	2	management		Reaction to treatment during treatment procedure	Reaction to treatment during treatment procedure	Resource efficiency (e.g. cost, time)
M. P. Alves dos Santos, R. R. Luiz and L. C. Maia	2010	Randomised trial of resin-based restorations in Class I and Class II beveled preparations in primary molars: 48-month results	Journal of dentistry	38	6	451-9	Secondary care or hospital or university or specialist practice	48	Primary	children	not reported	3	management		Clinical performance of the restoration	Clinical oral hygiene-related outcomes (e.g. plaque and gingival indices)			Reaction to treatment during treatment procedure	Clinical performance of the restoration
N. Arhun, C. Celik and K. Yamanel	2010	Clinical evaluation of resin-based composites in posterior restorations: two-year results	Operative dentistry	35	4	397-404	Secondary care or hospital or university or specialist practice	31	secondary	adults	not reported	2	management	clinical performance of the restoration	Clinical performance of the restoration
B. C. Borges, G. B. Campos, A. D. Silveira, K. C. Lima and I. V. Pinheiro	2010	Efficacy of a pit and fissure sealant in arresting dentin non-cavitated caries: a 1-year follow-up, randomized, single-blind, controlled clinical trial	American journal of dentistry	23	6	311-6	Secondary care or hospital or university or specialist practice	35	unclear	both	not reported	2	management		Lesion activity	Clinical performance of the restoration	Clinical performance of the restoration
L. Casagrande, L. W. Bento, D. M. Dalpian, F. García-Godoy and F. B. Araujo	2010	Indirect pulp treatment in primary teeth: 4-year results	American journal of dentistry	23	1	34-8	Secondary care or hospital or university or specialist practice	21	Primary	children	not reported	2	management		Pulp-health related outcomes
G. Deepa and T. Shobha	2010	A clinical evaluation of two glass ionomer cements in primary molars using atraumatic restorative treatment technique in India: 1 year follow up	International journal of paediatric dentistry / the British Paedodontic Society [and] the International Association of Dentistry for Children	20	6	410-8	Secondary care or hospital or university or specialist practice	100	Primary	children	not reported	2	management	Clinical performance of the restoration
K. R. Ekstrand, A. Bakhshandeh and S. Martignon	2010	Treatment of proximal superficial caries lesions on primary molar teeth with resin infiltration and fluoride varnish versus fluoride varnish only: efficacy after 1 year	Caries research	44	1	41-6	Secondary care or hospital or university or specialist practice	50	Primary	children	not reported	2	management		Lesion activity	Lesion activity
F. Ertugrul, D. Cogulu, Y. Ozdemir and N. Ersin	2010	Comparison of conventional versus colored compomers for class II restorations in primary molars: a 12-month clinical study	Medical principles and practice	19	1900-01-02	148-52	Secondary care or hospital or university or specialist practice	98	Primary	children	not reported	2	management	Clinical performance of the restoration
D. M. Menezes Abreu, S. C. Leal and J. E. Frencken	2010	Self-report of pain in children treated according to the atraumatic restorative treatment and the conventional restorative treatment: a pilot study	Journal of Clinical Pediatric Dentistry	34	2	151-5	Secondary care or hospital or university or specialist practice	40	primary	children	not reported	2	management	reaction to treatment during treatment procedure	Resource efficiency (e.g. cost, time)
A. I. Orhan, F. T. Oz and K. Orhan	2010	Pulp exposure occurrence and outcomes after 1- or 2-visit indirect pulp therapy vs complete caries removal in primary and permanent molars	Pediatric dentistry	32	4	347-55	Secondary care or hospital or university or specialist practice	123	both	children	not reported	3	management	pulp-health related outcomes	Pulp-health related outcomes
M. Sadeghi, C. D. Lynch and N. Shahamat	2010	Eighteen-month clinical evaluation of microhybrid, packable and nanofilled resin composites in Class I restorations	Journal of oral rehabilitation	37	7	532-7	Secondary care or hospital or university or specialist practice	35	Secondary	adults	not reported	3	management	Clinical performance of the restoration
J. W. van Dijken	2010	Durability of resin composite restorations in high C-factor cavities: a 12-year follow-up	J Dent	38	1900-01-06	469-74	Secondary care or hospital or university or specialist practice	29	Secondary	adults	not reported	2	management	clinical performance of the restoration	Caries experience (including DMFT etc.)
S. J. Wang, D. Briskie, J. C. Hu, R. Majewski and M. R. Inglehart	2010	Illustrated information for parent education: parent and patient responses	Pediatric dentistry	32	4	295-303	Secondary care or hospital or university or specialist practice	189	Primary	both	not reported	2	management	service utilisation
M. J. Altenburger, B. Gmeiner, E. Hellwig, K. T. Wrbas and J. F. Schirrmeister	2010	The evaluation of fluorescence changes after application of casein phosphopeptides (CPP) and amorphous calcium phosphate (ACP) on early carious lesions	Am J Dent	23	4	188-92	Secondary care or hospital or university or specialist practice	32	Secondary	adults	reported	2	prevention	lesion activity
M. Gupta, I. K. Pandit, N. Srivastava and N. Gugnani	2010	Comparative evaluation of 2% sodium fluoride iontophoresis and other cavity liners beneath silver amalgam restorations	J Indian Soc Pedod Prev Dent	28	2	68-72	Secondary care or hospital or university or specialist practice	30	secondary	children	not reported	3	prevention	pain/discomfort at a distance to treatment
M. C. Peters, E. Bresciani, T. J. Barata, T. C. Fagundes, R. L. Navarro, M. F. Navarro and S. H. Dickens	2010	In vivo dentin remineralization by calcium-phosphate cement	J Dent Res	89	3	286-91	Secondary care or hospital or university or specialist practice	44	Secondary	adults	not reported	2	prevention	Clinical performance of the restoration	Lesion activity
C. Tirapelli, F. Landi, J. P. Ribas, H. Panzeri and E. H. Lara	2010	Evaluating an experimental dentifrice containing chloramine-T: a preliminary study	Oral Health Prev Dent	8	4	375-81	secondary care or hospital or university or specialist practice	30	secondary	adults	not reported	2	prevention		Clinical oral hygiene-related outcomes (e.g. plaque and gingival indices)	Clinical oral hygiene-related outcomes (e.g. plaque and gingival indices)
R. Bendinskaite, V. Peciuliene and V. Brukiene	2010	A five years clinical evaluation of sealed occlusal surfaces of molars	Stomatologija / issued by public institution "Odontologijos studija" ... [et al.]	12		3	Secondary care or hospital or university or specialist practice	88	Secondary	children	not reported	2	prevention		Clinical performance of the restoration	Caries experience (including DMFT etc.)
A. Nordström and D. Birkhed	2010	Preventive effect of high-fluoride dentifrice (5,000 ppm) in caries-active adolescents: a 2-year clinical trial	Caries research	44		3	Secondary care or hospital or university or specialist practice	279	Secondary	both	not reported	2	management		Caries experience (including DMFT etc.)	Caries experience (including DMFT etc.)	Lesion activity	Caries experience (including DMFT etc.)
H. Sonbul and D. Birkhed	2010	The preventive effect of a modified fluoride toothpaste technique on approximal caries in adults with high caries prevalence. A 2-year clinical trial	Swedish dental journal	34		1	Secondary care or hospital or university or specialist practice	175	Secondary	adults	not reported	2	management	Caries experience (including DMFT etc.)
Y. Yilmaz, N. Beldüz and O. Eyüboglu	2010	A two-year evaluation of four different fissure sealants	European archives of paediatric dentistry	11		2	Secondary care or hospital or university or specialist practice	80	Secondary	children	not reported	4	management	clinical performance of the restoration	Clinical performance of the restoration	Caries experience (including DMFT etc.)
F. H. Coelho-de-Souza, C. A. Klein-Júnior, J. C. Camargo, T. Beskow, M. D. Balestrin and F. F. Demarco	2010	Double-blind randomized clinical trial of posterior composite restorations with or without bevel: 6-month follow-up	Journal of contemporary dental practice	11	2	001-8	Unclear	13	secondary	adults	not reported	2	management	clinical performance of the restoration
J. R. Gallo, J. O. Burgess, A. H. Ripps, R. S. Walker, M. B. Maltezos, D. E. Mercante and J. M. Davidson	2010	Three-year clinical evaluation of two flowable composites	Quintessence international (Berlin, Germany : 1985)	41	6	497-503	Unclear	63	Secondary	children	not reported	2	management	clinical performance of the restoration
F. Gu, E. Bresciani, T. J. Barata, T. C. Fagundes, M. F. Navarro, S. H. Dickens, J. C. Fennoand M. C. Peters	2010	In vivo acid etching effect on bacteria within caries-affected dentin	Caries research	44	5	472-7	Unclear	20	secondary	adults	not reported	2	management	microbiological outcomes	Microbiological outcomes
J. S. Mendonca, R. G. Neto, S. L. Santiago, J. R. Lauris, M. F. Navarro and R. M. de Carvalho	2010	Direct resin composite restorations versus indirect composite inlays: one-year results	J Contemp Dent Pract	11	3	025-32	Unclear	30	Secondary	adults	not reported	2	management	clinical performance of the restoration
A. Reis, D. Mânica, F. Ferneda, R. Amaral, R. Stanislawczuk, A. Manso, R. M. Carvalho and A. D. Loguercio	2010	A 24-month randomized clinical trial of a two- and three-step etch-and-rinse technique	American journal of dentistry	23	4	231-6	Unclear	33	Secondary	adults	not reported	2	management	clinical performance of the restoration
H. A. Ricci, M. E. Sanabe, C. A. Souza Costa, D. H. Pashley and J. Hebling	2010	Chlorhexidine increases the longevity of in vivo resin-dentin bonds	European journal of oral sciences	118	4	411-6	Unclear	13	primary	children	not reported	2	management	clinical performance of the restoration	Clinical performance of the restoration
C. R. Torres, A. B. Borges, S. E. Goncalves, C. R. Pucci, M. A. Araujo and D. C. Barcellos	2010	Clinical evaluation of two packable resin-based composite restorations: a three-year report	General dentistry	58	4	338-43	Unclear	20	Secondary	adults	not reported	2	management	Clinical performance of the restoration
A. R. Yazici, M. Baseren and J. Gorucu	2010	Clinical comparison of bur- and laser-prepared minimally invasive occlusal resin composite restorations: two-year follow-up	Operative dentistry	35	5	500-7	Unclear	27	secondary	adults	not reported	2	management	clinical performance of the restoration
W. Baseggio, F. S. Naufel, D. C. Davidoff, F. P. Nahsan, S. Flury and J. A. Rodrigues	2010	Caries-preventive efficacy and retention of a resin-modified glass ionomer cement and a resin-based fissure sealant: a 3-year split-mouth randomised clinical trial	Oral health & preventive dentistry	8		3	Unclear	320	Secondary	children	not reported	2	management	clinical performance of the restoration	Caries experience (including DMFT etc.)
E. G. Sly, A. E. Kaplan and L. Missana	2010	Clinical evaluation of glass ionomer for pit and fissure sealing of fully erupted molars	Acta Odontol Latinoam	23		1	Unclear	unclear	Secondary	children	not reported	2	management	Clinical performance of the restoration
O. Ibiyemi, O. O. Bankole and G. A. Oke	2011	Survival rates of two atraumatic restorative treatment (ART) types in occlusal carious permanent teeth after two years	African journal of medicine and medical sciences	40	2	127-34	Field, school or non-practice	87	Secondary	children	not reported	2	management	clinical performance of the restoration	Clinical performance of the restoration	Resource efficiency (e.g. cost, time)	Resource efficiency (e.g. cost, time)
C. M. Mata, F. Allen and N. Woods	2011	Atraumatic restorative treatment and conventional restorations: a cost- effectiveness analysis [abstract]	Proceedings of the 89th General Session of the International Association for Dental Research; 2011, Mar 16-19; San Diego, California, United States			Abstract no: 1602	Field, school or non-practice	82	Secondary	adults	not reported	2	management	Resource efficiency (e.g. cost, time)
D. M. Menezes Abreu, S. C. Leal, J. Mulder and J. E. Frencken	2011	Pain experience after conventional, atraumatic, and ultraconservative restorative treatments in 6- to 7-yr-old children	European journal of oral sciences	119	2	163-8	Field, school or non-practice	244	both	children	reported	3	management	reaction to treatment during treatment procedure	Caries experience (including DMFT etc.)
N. Agrawal and K. Pushpanjali	2011	Feasibility of including APF gel application in a school oral health promotion program as a caries-preventive agent: a community intervention trial	J Oral Sci	53	2	185-91	Field, school or non-practice	257	Secondary	children	not reported	2	prevention	lesion activity	Caries experience (including DMFT etc.)
A. I. Ismail, S. Ondersma, J. M. Jedele, R. J. Little and J. M. Lepkowski	2011	Evaluation of a brief tailored motivational intervention to prevent early childhood caries	Community Dent Oral Epidemiol	39	5	433-48	Field, school or non-practice	1021	Primary	children	not reported	2	prevention	caries experience (including DMFT etc.)	Patient behaviour outcomes (e.g. toothbrushing frequency)
C. H. Splieth, C. Berndt, M. Alkilzy and A. Treuner	2011	Efficacy of semiannual topical fluoride application in schoolchildren	Quintessence Int	42	9	753-60	Field, school or non-practice	776	both	children	not reported	2	prevention	Caries experience (including DMFT etc.)
E. Stokes, A. Ashcroft, G. Burnside, T. Mohindra and C. M. Pine	2011	Randomised controlled trial of the efficacy of a high-fluoride gel self-applied by toothbrushing in children at high caries risk	Caries Res	45	5	475-85	Field, school or non-practice	1075	Secondary	children	not reported	3	prevention	Caries experience (including DMFT etc.)	Caries experience (including DMFT etc.)	Patient behaviour outcomes (e.g. toothbrushing frequency)
E. P. Tagliaferro, V. Pardi, G. M. Ambrosano, C. Meneghim Mde, S. R. da Silva and A. C. Pereira	2011	Occlusal caries prevention in high and low risk schoolchildren. A clinical trial	Am J Dent	24	2	109-14	Field, school or non-practice	268	Secondary	children	not reported	6	prevention	Caries experience (including DMFT etc.)
J. W. Dijken and U. Pallesen	2011	Four-year clinical evaluation of Class II nano-hybrid resin composite restorations bonded with a one-step self-etch and a two-step etch-and-rinse adhesive	Journal of dentistry	39	1	16-25	Mixed	78	Secondary	adults	not reported	2	management	Clinical performance of the restoration
N. P. Innes, D. J. Evans and D. R. Stirrups	2011	Sealing caries in primary molars: randomized control trial, 5-year results	Journal of dental research	90	12	1405-10	Primary care or general practice	132	Primary	children	reported	2	management	pulp-health related outcomes	Clinical performance of the restoration
B. Curtis, E. Warren, C. Pollicino, R. W. Evans, E. Schwarz and A. Sbaraini	2011	The Monitor Practice Programme: is non-invasive management of dental caries in private practice cost-effective?	Aust Dent J	56	1	48-55	Primary care or general practice	920	Secondary	adults	reported	2	prevention	Caries experience (including DMFT etc.)	Resource efficiency (e.g. cost, time)
M. Alkilzy, C. Berndt and C. H. Splieth	2011	Sealing proximal surfaces with polyurethane tape: three-year evaluation	Clinical oral investigations	15	6	879-84	Secondary care or hospital or university or specialist practice	50	Secondary	adults	not reported	2	management		Clinical oral hygiene-related outcomes (e.g. plaque and gingival indices)	Clinical oral hygiene-related outcomes (e.g. plaque and gingival indices)	Caries experience (including DMFT etc.)	Clinical performance of the restoration
A. K. de Andrade, R. M. Duarte, F. D. Medeiros e Silva, A. U. Batista, K. C. Lima, M. L. Pontual and M. A. Montes	2011	30-Month randomised clinical trial to evaluate the clinical performance of a nanofill and a nanohybrid composite	J Dent	39	1	42217	Secondary care or hospital or university or specialist practice	41	Secondary	children	not reported	3	management	Clinical performance of the restoration
J. W. Dijken and U. Pallesen	2011	Clinical performance of a hybrid resin composite with and without an intermediate layer of flowable resin composite: a 7-year evaluation	Dental materials	27	2	150-6	Secondary care or hospital or university or specialist practice	48	Secondary	adults	not reported	2	management	Clinical performance of the restoration	Caries experience (including DMFT etc.)
E. M. Fernández, J. A. Martin, P. A. Angel, I. A. Mjör, V. V. Gordan and G. A. Moncada	2011	Survival rate of sealed, refurbished and repaired defective restorations: 4-year follow-up	Brazilian dental journal	22	2	134-9	Secondary care or hospital or university or specialist practice	66	secondary	adults	not reported	4	management	clinical performance of the restoration
D. M. Menezes Abreu, S. C. Leal, J. Mulder and J. E. Frencken	2011	Dental anxiety in 6-7-year-old children treated in accordance with conventional restorative treatment, ART and ultra-conservative treatment protocols	Acta odontologica Scandinavica	69	6	410-6	Secondary care or hospital or university or specialist practice	302	both	children	not reported	3	management	reaction to treatment during treatment procedure
D. Atabek and N. Oztas	2011	Effectiveness of Ozone with or without the Additional Use of Remineralizing Solution on Non-Cavitated Fissure Carious Lesions in Permanent Molars	Eur J Dent	5	4	393-9	Secondary care or hospital or university or specialist practice	40	Secondary	children	not reported	2	management		Clinical oral hygiene-related outcomes (e.g. plaque and gingival indices)	Lesion activity
R. J. De Moor, I. G. Stassen, Y. van 't Veldt, D. Torbeyns and G. M. Hommez	2011	Two-year clinical performance of glass ionomer and resin composite restorations in xerostomic head- and neck-irradiated cancer patients	Clin Oral Investig	15	1	2015-08-31	Secondary care or hospital or university or specialist practice	35	secondary	adults	not reported	3	prevention	clinical performance of the restoration	Clinical performance of the restoration
B. K. Fard, M. Ghasemi, H. Rastgariyan, S. H. Sajjadi, H. Emami, M. Amani and M. H. Motamedi	2011	Effectiveness of Mouth Washes on Streptococci in Plaque around Orthodontic Appliances	ISRN Dent	2011		954053	Secondary care or hospital or university or specialist practice	25	Secondary	adults	not reported	3	prevention	microbiological outcomes
A. G. Hanno, N. M. Alamoudi, A. S. Almushayt, M. I. Masoud, H. J. Sabbagh and N. M. Farsi	2011	Effect of xylitol on dental caries and salivary Streptococcus mutans levels among a group of mother-child pairs	J Clin Pediatr Dent	36	1	25-30	Secondary care or hospital or university or specialist practice	120	both	both	not reported	2	prevention		Microbiological outcomes	Clinical oral hygiene-related outcomes (e.g. plaque and gingival indices)	Caries experience (including DMFT etc.)
N. Sinha, A. Gupta, A. Logani and N. Shah	2011	Remineralizing efficacy of silver diamine fluoride and glass ionomer type VII for their proposed use as indirect pulp capping materials - Part II (A clinical study)	J Conserv Dent	14	3	233-6	Secondary care or hospital or university or specialist practice	60	secondary	adults	not reported	3	prevention	Clinical performance of the restoration	Clinical performance of the restoration	Clinical performance of the restoration
V. E. Dos Santos, F. M. Vasconcelos, A. G. Ribeiro and A. Rosenblatt	2012	Paradigm shift in the effective treatment of caries in schoolchildren at risk	International dental journal	62	1	47-51	Field, school or non-practice	91	primary	children	not reported	2	management	Lesion activity
B. Monse, R. Heinrich-Weltzien, J. Mulder, C. Holmgren and W. H. Palenstein Helderman	2012	Caries preventive efficacy of silver diammine fluoride (SDF) and ART sealants in a school-based daily fluoride toothbrushing program in the Philippines	BMC oral health	12		52	Field, school or non-practice	704	secondary	children	not reported	3	management	Caries experience (including DMFT etc.)
S. S. Nayak, A. V. Ankola, S. C. Metgud and U. Bolmal	2012	Effectiveness of mouthrinse formulated from ethanol extract of Terminalia chebula fruit on salivary Streptococcus mutans among 12 to 15 year old school children of Belgaum city: a randomized field trial	Journal of the Indian Society of Pedodontics and Preventive Dentistry	30	3	231-6	Field, school or non-practice	60	Secondary	children	not reported	2	management	microbiological outcomes
Q. H. Zhi, E. C. Lo and H. C. Lin	2012	Randomized clinical trial on effectiveness of silver diamine fluoride and glass ionomer in arresting dentine caries in preschool children	Journal of dentistry	40	1900-01-11	962-7	Field, school or non-practice	212	Primary	children	reported	3	management	lesion activity
B. Y. Liu, E. C. Lo, C. H. Chu and H. C. Lin	2012	Randomized trial on fluorides and sealants for fissure caries prevention	J Dent Res	91	8	753-8	Field, school or non-practice	501	Secondary	children	reported	4	prevention	caries experience (including DMFT etc.)
T. Sitthisettapong, P. Phantumvanit, C. Huebner and T. Derouen	2012	Effect of CPP-ACP paste on dental caries in primary teeth: a randomized trial	J Dent Res	91	9	847-52	Field, school or non-practice	296	Primary	children	reported	2	prevention	caries experience (including DMFT etc.)
O. Suwansingha and P. Rirattanapong	2012	Effect of fluoride varnish on caries prevention of partially erupted of permanent molar in high caries risk	Southeast Asian J Trop Med Public Health	43	3	808-13	Field, school or non-practice	105	secondary	children	not reported	2	prevention	caries experience (including DMFT etc.)
A. O. Arruda, R. Senthamarai Kannan, M. R. Inglehart, C. T. Rezende and W. Sohn	2012	Effect of 5% fluoride varnish application on caries among school children in rural Brazil: a randomized controlled trial	Community dentistry and oral epidemiology	40		3	Field, school or non-practice	379	Secondary	children	not reported	2	management	Caries experience (including DMFT etc.)
N. M. Roshan and B. Sakeenabi	2012	Anxiety in children during occlusal ART restorations in primary molars placed in school environment and hospital dental setup	Journal of clinical pediatric dentistry	36	4	349-52	Mixed	60	Primary	children	not reported	2	management	Reaction to treatment during treatment procedure	Reaction to treatment during treatment procedure
N. R. Chedid, D. Bourgeois, H. Kaloustian, C. Pilipili and N. Z. Baba	2012	Caries risk management: effect on caries incidence in a sample of Lebanese preschool children	Odontostomatol Trop	35	139	26-40	Mixed	104	Primary	children	not reported	2	prevention		Caries experience (including DMFT etc.)	Caries experience (including DMFT etc.)	Clinical oral hygiene-related outcomes (e.g. plaque and gingival indices)
A. Phonghanyudh, P. Phantumvanit, Y. Songpaisan and P. E. Petersen	2012	Clinical evaluation of three caries removal approaches in primary teeth: a randomised controlled trial	Community dental health	29	2	173-8	Primary care or general practice	276	Primary	children	not reported	3	management	clinical performance of the restoration	Pulp-health related outcomes
S. Stefanski and J. W. Dijken	2012	Clinical performance of a nanofilled resin composite with and without an intermediary layer of flowable composite: a 2-year evaluation	Clinical oral investigations	16	1	147-53	Primary care or general practice	48	secondary	adults	not reported	2	management	clinical performance of the restoration
X. Chen, M. Q. Du, M. W. Fan, J. Mulder, M. C. Huysmans and J. E. Frencken	2012	Caries-preventive effect of sealants produced with altered glass-ionomer materials, after 2 years	Dent Mater	28	5	554-60	Primary care or general practice	407	Secondary	children	not reported	4	prevention	Caries experience (including DMFT etc.)	Caries experience (including DMFT etc.)	Caries experience (including DMFT etc.)	Caries experience (including DMFT etc.)	Caries experience (including DMFT etc.)
P. Hietasalo, S. Lahti, M. Tolvanen, A. Niinimaa, L. Seppa and H. Hausen	2012	Children's oral health-related knowledge, attitudes and beliefs as predictors of success in caries control during a 3.4-year randomized clinical trial	Acta Odontol Scand	70	4	323-30	Primary care or general practice	577	Secondary	children	not reported	2	prevention	Caries experience (including DMFT etc.)	Patient knowledge	Quality of life/subjective value	Quality of life/subjective value
B. C. Borges, R. F. Souza Bezerra Araújo, R. F. Dantas, A. Araújo Lucena and P. Assunção	2012	Efficacy of a non-drilling approach to manage non-cavitated dentin occlusal caries in primary molars: a 12-month randomized controlled clinical trial	International journal of paediatric dentistry / the British Paedodontic Society [and] the International Association of Dentistry for Children	22	1	44-51	Secondary care or hospital or university or specialist practice	35	Secondary	both	not reported	2	management	lesion activity	Clinical performance of the restoration	Clinical performance of the restoration
B. C. Borges, J. Souza Borges, R. Braz, M. A. Montes and P. Assunção	2012	Arrest of non-cavitated dentinal occlusal caries by sealing pits and fissures: a 36-month, randomised controlled clinical trial	International dental journal	62	1900-01-05	251-5	Secondary care or hospital or university or specialist practice	35	Secondary	both	not reported	2	management		Lesion activity	Clinical performance of the restoration	Clinical performance of the restoration
A. R. Cetin and N. Unlu	2012	Clinical wear rate of direct and indirect posterior composite resin restorations	International journal of periodontics & restorative dentistry	32	3	e87-94	Secondary care or hospital or university or specialist practice	54	Primary	adults	not reported	5	management	clinical performance of the restoration
M. Guelmann, R. Brackett, N. Beavers and R. E. Primosch	2012	Effect of continuous versus interrupted administration of nitrous oxide-oxygen inhalation on behavior of anxious pediatric dental patients: a pilot study	Journal of clinical pediatric dentistry	37	1	77-82	Secondary care or hospital or university or specialist practice	17	Primary	children	not reported	2	management	reaction to treatment during treatment procedure	Reaction to treatment during treatment procedure
M. Maltz, R. Garcia, J. J. Jardim, L. M. Paula, P. M. Yamaguti, M. S. Moura, F. Garcia, C. Nascimento, A. Oliveira and H. D. Mestrinho	2012	Randomized trial of partial vs. stepwise caries removal: 3-year follow-up	Journal of dental research	91	11	1026-31	Secondary care or hospital or university or specialist practice	233	Secondary	both	reported	2	management	pulp-health related outcomes	Clinical performance of the restoration
S. Martignon, K. R. Ekstrand, J. Gomez, J. S. Lara and A. Cortes	2012	Infiltrating/sealing proximal caries lesions: a 3-year randomized clinical trial	Journal of dental research	91	3	288-92	Secondary care or hospital or university or specialist practice	90	Secondary	adults	reported	3	management	lesion activity
H. Meyer-Lueckel, K. Bitter and S. Paris	2012	Randomized controlled clinical trial on proximal caries infiltration: three-year follow-up	Caries research	46	6	544-8	Secondary care or hospital or university or specialist practice	22	Secondary	adults	not reported	2	management	lesion activity	Lesion activity
T. E. Rios Caro, A. A. A. Aguilar, J. H. Saavedra, T. A. Alfaya, C. M. Franca, K. P. Fernandes, R. A. Mesquita-Ferrari and S. K. Bussadori	2012	Comparison of operative time, costs, and self-reported pain in children treated with atraumatic restorative treatment and conventional restorative treatment	Clinical and Experimental Medical Letters	53	4	159-63	Secondary care or hospital or university or specialist practice	30	Secondary	children	not reported	2	management		Resource efficiency (e.g. cost, time)	Resource efficiency (e.g. cost, time)	Resource efficiency (e.g. cost, time)	Reaction to treatment during treatment procedure
B. Willershausen, I. Willershausen, V. Ehlers, A. Azaripour and B. Briseño	2012	A prospective clinical trial on the influence of a triamcinolone/demeclocycline and a calcium hydroxide based temporary cement on pain perception	Head & face medicine	8		9	Secondary care or hospital or university or specialist practice	109	Secondary	adults	not reported	2	management	Pain/discomfort at a distance to treatment
N. M. Alamoudi, A. G. Hanno, H. J. Sabbagh, M. I. Masoud, A. S. Almushayt and D. A. El Derwi	2012	Impact of maternal xylitol consumption on mutans streptococci, plaque and caries levels in children	J Clin Pediatr Dent	37	2	163-6	Secondary care or hospital or university or specialist practice	60	both	both	not reported	2	prevention		Caries experience (including DMFT etc.)	Clinical oral hygiene-related outcomes (e.g. plaque and gingival indices)	Microbiological outcomes
S. A. Antonson, D. E. Antonson, S. Brener, J. Crutchfield, J. Larumbe, C. Michaud, A. R. Yazici, P. C. Hardigan, S. Alempour, D. Evans and R. Ocanto	2012	Twenty-four month clinical evaluation of fissure sealants on partially erupted permanent first molars: glass ionomer versus resin-based sealant	J Am Dent Assoc	143	2	115-22	Secondary care or hospital or university or specialist practice	39	secondary	children	not reported	2	prevention	clinical performance of the restoration	Clinical performance of the restoration	Lesion activity
D. M. Dalpian, L. Casagrande, R. Franzon, G. M. Dutra and F. B. de Araujo	2012	Dentin microhardness of primary teeth undergoing partial carious removal	J Clin Pediatr Dent	36	4	363-7	Secondary care or hospital or university or specialist practice	21	Primary	children	not reported	2	management	Clinical performance of the restoration
J. D. Featherstone, J. M. White, C. I. Hoover, M. Rapozo-Hilo, J. A. Weintraub, R. S. Wilson, L. Zhan and S. A. Gansky	2012	A randomized clinical trial of anticaries therapies targeted according to risk assessment (caries management by risk assessment)	Caries Res	46	2	118-29	Secondary care or hospital or university or specialist practice	231	Secondary	adults	not reported	2	prevention	caries experience (including DMFT etc.)	Caries experience (including DMFT etc.)	Caries experience (including DMFT etc.)	Caries experience (including DMFT etc.)	Caries experience (including DMFT etc.)
M. Maltz, S. L. Henz, E. F. de Oliveira and J. J. Jardim	2012	Conventional caries removal and sealed caries in permanent teeth: a microbiological evaluation	J Dent	40	9	776-82	Secondary care or hospital or university or specialist practice	87	Secondary	both	not reported	2	prevention	Microbiological outcomes					Caries experience (including DMFT etc.)	Microbiological outcomes	other
M. C. Martinez, B. Tolcachir, A. Lescanode Ferrer, M. A. Bojanich, S. R. Barembaum, S. E. Calamari and A. I. Azcurra	2012	Comparative study of preventive protocols in children at high cariogenic risk	Acta Odontol Latinoam	25	2	218-22	Secondary care or hospital or university or specialist practice	73	both	children	not reported	2	prevention	microbiological outcomes	Microbiological outcomes	Caries experience (including DMFT etc.)
P. Neelakantan, C. V. Rao and J. Indramohan	2012	Bacteriology of deep carious lesions underneath amalgam restorations with different pulp-capping materials--an in vivo analysis	J Appl Oral Sci	20	2	139-45	Secondary care or hospital or university or specialist practice	50	Secondary	adults	not reported	5	prevention	microbiological outcomes
L. Pomarico, M. Villardi and L. C. Maia	2012	In vivo effect of titanium tetrafluoride and sodium monofluorophosphate dentifrice on remineralization: a preliminary split-mouth clinical trial	Gen Dent	60	4	e249-54	Secondary care or hospital or university or specialist practice	8	both	children	not reported	2	prevention	lesion activity	other
M. R. Bhatia, A. R. Patel and D. D. Shirol	2012	Evaluation of two resin based fissure sealants: a comparative clinical study	Journal of the Indian Society of Pedodontics and Preventive Dentistry	30		3	Secondary care or hospital or university or specialist practice	17	Secondary	children	not reported	2	management	clinical performance of the restoration
V. Dhar and H. Chen	2012	Evaluation of resin based and glass ionomer based sealants placed with or without tooth preparation-a two year clinical trial	Pediatric dentistry	34		1	Secondary care or hospital or university or specialist practice	25	Secondary	children	not reported	4	management	clinical performance of the restoration	Caries experience (including DMFT etc.)
T. Ulusu, M. E. Odaba, T. Tüzüner, O. Baygin, H. Sillelio?lu, C. Deveci, F. G. Gökdo?an and A. Altunta	2012	The success rates of a glass ionomer cement and a resin-based fissure sealant placed by fifth-year undergraduate dental students	European archives of paediatric dentistry	13		2	Secondary care or hospital or university or specialist practice	173	Secondary	children	not reported	2	management	clinical performance of the restoration	Caries experience (including DMFT etc.)
A. K. Andrade, R. M. Duarte, F. D. Silva, A. U. Batista, K. C. Lima, M. L. Pontual and M. A. Montes	2012	Clinical evaluation of nanofill and nanohybrid composite in Class I restorations: a 12-month randomized trial	General dentistry	60	4	e255-62	Unclear	123	Secondary	children	not reported	4	management	Clinical performance of the restoration
A. S. Papas, W. M. Vollmer, C. M. Gullion, J. Bader, R. Laws, J. Fellows, J. F. Hollis, G. Maupomé, M. L. Singh, J. Snyder and P. Blanchard	2012	Efficacy of chlorhexidine varnish for the prevention of adult caries: a randomized trial	Journal of dental research	91		2	Unclear	983	Secondary	adults	reported	2	management	caries experience (including DMFT etc.)	Caries experience (including DMFT etc.)	Caries experience (including DMFT etc.)	Caries experience (including DMFT etc.)
C. C. Bonifacio, D. Hesse, D. P. Raggio, M. Bonecker, C. van Loveren and W. E. van Amerongen	2013	The effect of GIC-brand on the survival rate of proximal-ART restorations	Int J Paediatr Dent	23	4	251-8	Field, school or non-practice	265	Primary	children	not reported	3	management	Clinical performance of the restoration	Clinical performance of the restoration
M. L. Bonow, M. S. Azevedo, M. L. Goettems and C. R. Rodrigues	2013	Efficacy of 1.23% APF gel applications on incipient carious lesions: a double-blind randomized clinical trial	Braz Oral Res	27	3	279-85	Field, school or non-practice	60	Secondary	children	not reported	2	prevention	lesion activity
K. Divaris, J. S. Preisser and G. D. Slade	2013	Surface-specific efficacy of fluoride varnish in caries prevention in the primary dentition: results of a community randomized clinical trial	Caries Res	47	1	78-87	Field, school or non-practice	543	primary	children	not reported	2	prevention	caries experience (including DMFT etc.)
P. Kraivaphan, C. Amornchat, T. Triratana, L. R. Mateo, R. Ellwood, D. Cummins, W. DeVizio and Y. P. Zhang	2013	Two-year caries clinical study of the efficacy of novel dentifrices containing 1.5% arginine, an insoluble calcium compound and 1,450 ppm fluoride	Caries Res	47	6	582-90	Field, school or non-practice	6000	Secondary	children	not reported	3	prevention	Caries experience (including DMFT etc.)
H. Y. Liu, H. C. Hung, S. Y. Hsiao, H. S. Chen, Y. Y. Yen, S. T. Huang, C. C. Chen, P. H. Chen, C. C. Chen, P. C. Lin and Y. L. Lu	2013	Impact of 24-month fluoride tablet program on children with disabilities in a non-fluoridated country	Res Dev Disabil	34	9	2598-605	Field, school or non-practice	217	both	children	not reported	2	prevention	caries experience (including DMFT etc.)	Clinical oral hygiene-related outcomes (e.g. plaque and gingival indices)
H. Nazar, A. K. Mascarenhas, S. Al-Mutwa, J. Ariga and P. Soparker	2013	Effectiveness of fissure sealant retention and caries prevention with and without primer and bond	Med Princ Pract	22	1	2015-07-12	Field, school or non-practice	78	secondary	children	not reported	2	prevention	clinical performance of the restoration	Caries experience (including DMFT etc.)
J. D. Bader, W. M. Vollmer, D. A. Shugars, G. H. Gilbert, B. T. Amaechi, J. P. Brown, R. L. Laws, K. A. Funkhouser, S. K. Makhija, A. V. Ritter and M. C. Leo	2013	Results from the Xylitol for Adult Caries Trial (X-ACT)	Journal of the American Dental Association (1939)	144		1	Field, school or non-practice	691	Secondary	adults	reported	2	management	Caries experience (including DMFT etc.)	systemic side effects
M. Muller-Bolla, L. Lupi-Pegurier, H. Bardakjian and A. M. Velly	2013	Effectiveness of school-based dental sealant programs among children from low-income backgrounds in France: a pragmatic randomized clinical trial	Community Dent Oral Epidemiol	41		3	Field, school or non-practice	276	Secondary	children	not reported	2	management	caries experience (including DMFT etc.)	Caries experience (including DMFT etc.)	Clinical performance of the restoration
J. W. Dijken and U. Pallesen	2013	A six-year prospective randomized study of a nano-hybrid and a conventional hybrid resin composite in Class II restorations	Dental materials	29	2	191-8	Mixed	52	Secondary	adults	not reported	2	management	Clinical performance of the restoration
N. Barabanti, M. Gagliani, J. F. Roulet, T. Testori, M. Ozcan and A. Cerutti	2013	Marginal quality of posterior microhybrid resin composite restorations applied using two polymerisation protocols: 5-year randomised split mouth trial	J Dent	41	5	436-42	Primary care or general practice	50	secondary	adults	not reported	2	management	clinical performance of the restoration	Clinical performance of the restoration
L. D. Robertson, K. R. Phipps, J. Oh, W. J. Loesche, N. Kaciroti and J. M. Symington	2013	Using chlorhexidine varnish to prevent early childhood caries in American Indian children	J Public Health Dent	73	1	24-31	Primary care or general practice	367	Primary	children	not reported	2	prevention	Caries experience (including DMFT etc.)
T. Taipale, K. Pienihakkinen, P. Alanen, J. Jokela and E. Soderling	2013	Administration of Bifidobacterium animalis subsp. lactis BB-12 in early childhood: a post-trial effect on caries occurrence at four years of age	Caries Res	47	5	364-72	primary care or general practice	106	primary	children	reported	3	prevention	caries experience (including DMFT etc.)	Microbiological outcomes
M. T. O'Reilly, J. De Jesus Vinas and J. P. Hatch	2013	Effectiveness of a sealant compared with no sealant in preventing enamel demineralization in patients with fixed orthodontic appliances: a prospective clinical trial	Am J Orthod Dentofacial Orthop	143		6	Primary care or general practice	65	Secondary	both	not reported	2	prevention	Caries experience (including DMFT etc.)
D. Banomyong and H. Messer	2013	Two-year clinical study on postoperative pulpal complications arising from the absence of a glass-ionomer lining in deep occlusal resin-composite restorations	J Investig Clin Dent	4	4	265-70	Secondary care or hospital or university or specialist practice	53	Secondary	adults	not reported	2	management	Pain/discomfort at a distance to treatment
A. E. Bressani, A. A. Mariath, A. N. Haas, F. Garcia-Godoy and F. B. de Araujo	2013	Incomplete caries removal and indirect pulp capping in primary molars: a randomized controlled trial	Am J Dent	26	4	196-200	Secondary care or hospital or university or specialist practice	30	Primary	children	not reported	2	management	lesion activity	Lesion activity	Microbiological outcomes	other
U. Candan, N. Eronat and O. Onça	2013	Clinical performance of fiber-reinforced nanofilled resin composite in extensively carious posterior teeth of children: 30-month evaluation	The Journal of clinical pediatric dentistry	38	1	42156	Secondary care or hospital or university or specialist practice	47	Secondary	children	not reported	2	management	Clinical performance of the restoration
L. Casagrande, D. M. Dalpian, T. M. Ardenghi, F. B. Zanatta, C. E. Balbinot, F. Garcia-Godoy and F. B. De Araujo	2013	Randomized clinical trial of adhesive restorations in primary molars. 18-month results	Am J Dent	26	6	351-5	Secondary care or hospital or university or specialist practice	66	Primary	children	reported	3	management	clinical performance of the restoration	Clinical performance of the restoration
D. J. Corralo and M. Maltz	2013	Clinical and ultrastructural effects of different liners/restorative materials on deep carious dentin: a randomized clinical trial	Caries research	47	3	243-50	Secondary care or hospital or university or specialist practice	44	secondary	both	not reported	3	management	lesion activity	Microbiological outcomes
B. G. Efes, B. C. Yaman, O. Gurbuz and B. Gumu?ta	2013	Randomized controlled trial of the 2-year clinical performance of a silorane-based resin composite in class 1 posterior restorations	American journal of dentistry	26	1	33-8	Secondary care or hospital or university or specialist practice	50	Secondary	adults	not reported	2	management	Clinical performance of the restoration
F. Eren, B. Altinok, F. Ertugral and I. Tanboga	2013	The effect of erbium, chromium:yttrium-scandium-gallium-garnet (Er,Cr:YSGG) laser therapy on pain during cavity preparation in paediatric dental patients: a pilot study	Oral health and dental management	12	2	80-4	Secondary care or hospital or university or specialist practice	10	Secondary	children	not reported	2	management		Reaction to treatment during treatment procedure	Resource efficiency (e.g. cost, time)	Reaction to treatment during treatment procedure
J. M. Ferreira, S. L. Pinheiro, F. C. Sampaio and V. A. Menezes	2013	Use of glass ionomer cement containing antibiotics to seal off infected dentin: a randomized clinical trial	Braz Dent J	24	1	68-73	Secondary care or hospital or university or specialist practice	45	Primary	children	reported	2	management	Clinical performance of the restoration
M. Knosel, A. Eckstein and H. J. Helms	2013	Durability of esthetic improvement following Icon resin infiltration of multibracket-induced white spot lesions compared with notherapy over 6 months: a single-center, split-mouth, randomized clinical trial	Am J Orthod Dentofacial Orthop	144	1	86-96	Secondary care or hospital or university or specialist practice	23	secondary	both	not reported	2	management	Aesthetics	Resource efficiency (e.g. cost, time)
M. Maltz, J. J. Jardim, H. D. Mestrinho, P. M. Yamaguti, K. Podestá, M. S. Moura and L. M. Paula	2013	Partial removal of carious dentine: a multicenter randomized controlled trial and 18-month follow-up results	Caries research	47	2	103-9	Secondary care or hospital or university or specialist practice	233	Secondary	children	reported	2	management	pulp-health related outcomes
J. Martin, E. Fernandez, J. Estay, V. V. Gordan, I. A. Mjor and G. Moncada	2013	Minimal invasive treatment for defective restorations: five-year results using sealants	Operative dentistry	38	2	125-33	Secondary care or hospital or university or specialist practice	32	Secondary	adults	not reported	3	management	clinical performance of the restoration
T. E. Bechtold, A. Sobiegalla, M. Markovic, M. Berneburg and G. R. Goz	2013	In vivo effectiveness of enamel sealants around orthodontic brackets	J Orofac Orthop	74	6	447-57	Secondary care or hospital or university or specialist practice	40	Secondary	children	not reported	3	prevention	caries experience (including DMFT etc.)
S. M. de Almeida, F. M. Franca, F. M. Florio, G. M. Ambrosanoand R. T. Basting	2013	Analysis of total microbiota in dentin after mechanical or papain-based chemomechanical caries removal	Gen Dent	61	4	59-63	Secondary care or hospital or university or specialist practice	60	Secondary	adults	not reported	2	management	microbiological outcomes
D. C. de Oliveira and R. F. Cunha	2013	Comparison of the caries-preventive effect of a glass ionomer sealant and fluoride varnish on newly erupted first permanent molars of children with and without dental caries experience	Acta Odontol Scand	71	2015-04-03	972-7	Secondary care or hospital or university or specialist practice	80	Secondary	children	not reported	4	prevention		Clinical performance of the restoration	Caries experience (including DMFT etc.)
C. Guler and Y. Yilmaz	2013	A two-year clinical evaluation of glass ionomer and ormocer based fissure sealants	J Clin Pediatr Dent	37		3	Secondary care or hospital or university or specialist practice	50	Secondary	children	not reported	2	prevention	clinical performance of the restoration
E. Karaman, A. R. Yazici, D. Tuncer, E. Firat, S. Unluer and M. Baseren	2013	A 48-month clinical evaluation of fissure sealants placed with different adhesive systems	Oper Dent	38		4	Secondary care or hospital or university or specialist practice	16	Secondary	adults	not reported	2	management		Clinical performance of the restoration
T. Lyman, K. Viswanathan and A. McWhorter	2013	Isolite vs cotton roll isolation in the placement of dental sealants	Pediatr Dent	35		3	Secondary care or hospital or university or specialist practice	29	Secondary	children	not reported	2	management	clinical performance of the restoration
V. S. Tegginmani, B. Goel, V. Uppin, P. Horatti, L. S. Kumar and A. Nainani	2013	Comparison of antibacterial activity of glass-ionomer cement and amalgam in class two restorations by Streptococcus mutans count analysis at fixed intervals: an in vivo study	J Contemp Dent Pract	14	3	381-6	Unclear	17	Secondary	adults	not reported	2	prevention	microbiological outcomes
E. M. Jiang, E. C. Lo, C. H. Chu and M. C. Wong	2014	Prevention of early childhood caries (ECC) through parental toothbrushing training and fluoride varnish application: a 24-month randomized controlled trial	J Dent	42	12	1543-50	Field, school or non-practice	450	Primary	children	not reported	3	prevention	caries experience (including DMFT etc.)
M. M. Nascimento, C. Browngardt, X. Xiaohui, V. Klepac-Ceraj, B. J. Paster and R. A. Burne	2014	The effect of arginine on oral biofilm communities	Mol Oral Microbiol	29	1	45-54	Field, school or non-practice	45	Secondary	adults	not reported	2	prevention	microbiological outcomes
J. M. Symington, R. Perry, A. Kumar and R. Schiff	2014	Efficacy of a 10% chlorhexidine coating to prevent caries in at-risk community-dwelling adults	Acta Odontol Scand	72	7	497-501	Field, school or non-practice	983	Secondary	adults	not reported	2	prevention	caries experience (including DMFT etc.)	Caries experience (including DMFT etc.)	Caries experience (including DMFT etc.)
W. Zhang, X. Chen, M. W. Fan, J. Mulder, M. C. Huysmans and J. E. Frencken	2014	Do light cured ART conventional high-viscosity glass-ionomer sealants perform better than resin-composite sealants: a 4-year randomized clinical trial	Dent Mater	30	5	487-92	Field, school or non-practice	405	Secondary	children	not reported	4	prevention	caries experience (including DMFT etc.)	Clinical performance of the restoration
J. W. van Dijken and U. Pallesen	2014	A randomized 10-year prospective follow-up of Class II nanohybrid and conventional hybrid resin composite restorations	J Adhes Dent	16	6	585-92	Mixed	52	Secondary	adults	not reported	2	management	pulp-health related outcomes	Clinical performance of the restoration
J. H. Vermaire, C. van Loveren, W. B. F. Brouwer and M. Krol	2014	Value for Money: Economic Evaluation of Two Different Caries Prevention Programmes Compared with Standard Care in a Randomized Controlled Trial	Caries Research	48	3	244-253	Primary care or general practice	230	Primary	children	not reported	3	management	Resource efficiency (e.g. cost, time)	Caries experience (including DMFT etc.)	Resource efficiency (e.g. cost, time)
E. Johansson, J. W. van Dijken, L. Karlsson and I. Andersson-Wenckert	2014	Treatment effect of ozone and fluoride varnish application on occlusal caries in primary molars: a 12-month study	Clin Oral Investig	18	7	1785-92	Primary care or general practice	33	Primary	children	not reported	2	management	lesion activity
J. H. Vermaire, J. H. Poorterman, L. van Herwijnen and C. van Loveren	2014	A three-year randomized controlled trial in 6-year-old children on caries-preventive strategies in a general dental practice in the Netherlands	Caries Res	48	6	524-33	Primary care or general practice	230	both	children	not reported	3	prevention	Caries experience (including DMFT etc.)	Caries experience (including DMFT etc.)	Patient knowledge	Clinical oral hygiene-related outcomes (e.g. plaque and gingival indices)
R. Franzon, L. F. Guimaraes, C. E. Magalhaes, A. N. Haas and F. B. Araujo	2014	Outcomes of one-step incomplete and complete excavation in primary teeth: a 24-month randomized controlled trial	Caries Res	48	5	376-83	Secondary care or hospital or university or specialist practice	48	primary	children	not reported	2	management	pulp-health related outcomes	Clinical performance of the restoration	Resource efficiency (e.g. cost, time)	Pulp-health related outcomes	Pulp-health related outcomes
D. Hesse, C. C. Bonifacio, F. M. Mendes, M. M. Braga, J. C. Imparato and D. P. Raggio	2014	Sealing versus partial caries removal in primary molars: a randomized clinical trial	BMC Oral Health	14		1900-02-27	Secondary care or hospital or university or specialist practice	36	Primary	children	reported	2	management	lesion activity
C. A. C. Kuhn E., Reis A., Wambier D.S.	2014	The role of glass ionomer cement on the remineralization of infected dentin: an in vivo study.	Paediatric Dentistry	36	4	118-124	Secondary care or hospital or university or specialist practice	35	Secondary	children	not reported	2	management		Microbiological outcomes	other	clinical performance of the restoration	lesion activity
L. J. Motta, S. K. Bussadori, A. P. Campanelli, A. L. Silva, T. A. Alfaya, C. H. Godoy and M. F. Navarro	2014	Efficacy of Papacarie((R)) in reduction of residual bacteria in deciduous teeth: a randomized, controlled clinical trial	Clinics (Sao Paulo)	69	5	319-22	Secondary care or hospital or university or specialist practice	20	Primary	children	reported	2	management	microbiological outcomes					Pulp-health related outcomes
L. J. Motta, S. K. Bussadori, A. P. Campanelli, A. L. Silva, T. A. Alfaya, C. H. Godoy and M. F. Navarro	2014	Randomized controlled clinical trial of long-term chemo-mechanical caries removal using Papacarie gel	J Appl Oral Sci	22	4	307-13	Secondary care or hospital or university or specialist practice	20	Primary	children	reported	2	management		Clinical performance of the restoration	Lesion activity
R. M. Santamaria, N. P. Innes, V. Machiulskiene, D. J. Evans and C. H. Splieth	2014	Caries management strategies for primary molars: 1-yr randomized control trial results	J Dent Res	93	11	1062-9	Secondary care or hospital or university or specialist practice	169	primary	children	reported	3	management	clinical performance of the restoration	Clinical oral hygiene-related outcomes (e.g. plaque and gingival indices)	Clinical oral hygiene-related outcomes (e.g. plaque and gingival indices)
O. Yazicioglu and H. Ulukapi	2014	The investigation of non-invasive techniques for treating early approximal carious lesions: an in vivo study	Int Dent J	64	1	2016-11-01	Secondary care or hospital or university or specialist practice	42	secondary	adults	not reported	5	management	lesion activity
J. P. Brown, B. T. Amaechi, J. D. Bader, G. H. Gilbert, S. K. Makhija, J. Lozano-Pineda, M. C. Leo, C. Chen, W. M. Vollmer and X. A. T. C. Group	2014	Visual scoring of non cavitated caries lesions and clinical trial efficiency, testing xylitol in caries-active adults	Community Dent Oral Epidemiol	42	3	271-8	Secondary care or hospital or university or specialist practice	691	Secondary	adults	reported	2	prevention	Caries experience (including DMFT etc.)
S. G. Damle, A. Patil, S. Jain, D. Damle and N. Chopal	2014	Effectiveness of supervised toothbrushing and oral health education in improving oral hygiene status and practices of urban and rural school children: A comparative study	J Int Soc Prev Community Dent	4	3	175-81	Secondary care or hospital or university or specialist practice	200	secondary	children	not reported	2	prevention		Caries experience (including DMFT etc.)	Clinical oral hygiene-related outcomes (e.g. plaque and gingival indices)	Clinical oral hygiene-related outcomes (e.g. plaque and gingival indices)
S. Sharma, A. Logani and N. Shah	2014	Comparative efficacy of photo-activated disinfection and calcium hydroxide for disinfection of remaining carious dentin in deep cavities: a clinical study	Restor Dent Endod	39	3	195-200	Secondary care or hospital or university or specialist practice	60	Secondary	adults	reported	3	management		Pulp-health related outcomes	Pulp-health related outcomes	Lesion activity
M. Srinivasan, M. Schimmel, M. Riesen, A. Ilgner, M. J. Wicht, M. Warncke, R. P. Ellwood, I. Nitschke, F. Muller and M. J. Noack	2014	High-fluoride toothpaste: a multicenter randomized controlled trial in adults	Community Dent Oral Epidemiol	42	4	333-40	Secondary care or hospital or university or specialist practice	130	Secondary	adults	not reported	2	prevention	lesion activity
M. Stensson, G. Koch, S. Coric, T. R. Abrahamsson, M. C. Jenmalm, D. Birkhed and L. K. Wendt	2014	Oral administration of Lactobacillus reuteri during the first year of life reduces caries prevalence in the primary dentition at 9 years of age	Caries Res	48	2	111-7	Secondary care or hospital or university or specialist practice	113	primary	children	not reported	2	prevention	Caries experience (including DMFT etc.)	Microbiological outcomes	Microbiological outcomes	Microbiological outcomes	Clinical oral hygiene-related outcomes (e.g. plaque and gingival indices)
S. Zingler, M. Pritsch, D. J. Wrede, B. Ludwig, D. Bister, S. Kneist and C. J. Lux	2014	A randomized clinical trial comparing the impact of different oral hygiene protocols and sealant applications on plaque, gingival, and caries index scores	Eur J Orthod	36	2	150-63	Secondary care or hospital or university or specialist practice	118	Secondary	children	reported	4	prevention		Clinical oral hygiene-related outcomes (e.g. plaque and gingival indices)	Clinical oral hygiene-related outcomes (e.g. plaque and gingival indices)	Clinical oral hygiene-related outcomes (e.g. plaque and gingival indices)	Caries experience (including DMFT etc.)	Clinical oral hygiene-related outcomes (e.g. plaque and gingival indices)
M. G. Cagetti, G. Carta, F. Cocco, S. Sale, G. Congiu, A. Mura, L. Strohmenger, P. Lingstrom and G. Campus	2014	Effect of Fluoridated Sealants on Adjacent Tooth Surfaces: A 30-mo Randomized Clinical Trial	J Dent Res	93		7 Suppl	Secondary care or hospital or university or specialist practice	2975	Secondary	children	reported	3	management		Caries experience (including DMFT etc.)
Y. Liu, W. Rong, X. Zhao, M. Wang, Q. Jiang and W. Wang	2014	[Caries prevention effect of resin based sealants and glass ionomor sealants]	Zhonghua Kou Qiang Yi Xue Za Zhi	49		4	Secondary care or hospital or university or specialist practice	280	Secondary	children	reported	2	management	clinical performance of the restoration	Caries experience (including DMFT etc.)
K. Gorseta, D. Glavina, A. Borzabadi-Farahani, R. N. Van Duinen, I. Skrinjaric, R. G. Hill and E. Lynch	2014	One-year clinical evaluation of a Glass Carbomer fissure sealant, a preliminary study	Eur J Prosthodont Restor Dent	22	2	67-71	unclear	24	secondary	children	not reported	2	prevention	clinical performance of the restoration	Caries experience (including DMFT etc.)
V. E. Santos, Jr., A. Vasconcelos Filho, A. G. Targino, M. A. Flores, A. Galembeck, A. F. Caldas, Jr. and A. Rosenblatt	2014	A new "silver-bullet" to treat caries in children--nanosilver fluoride: a randomised clinical trial	J Dent	42	8	945-51	Unclear	60	Primary	children	not reported	2	prevention	lesion activity
L. A. Hilgert, S. C. Leal, J. Mulder, N. H. Creugers and J. E. Frencken	2015	Caries-preventive Effect of Supervised Toothbrushing and Sealants	J Dent Res	94	9	1218-24	Field, school or non-practice	242	Secondary	children	reported	5	prevention	caries experience (including DMFT etc.)
X. Li, Y. Zhong, X. Jiang, D. Hu, L. R. Mateo, B. M. Morrison, Jr. and Y. P. Zhang	2015	Randomized clinical trial of the efficacy of dentifrices containing 1.5% arginine, an insoluble calcium compound and 1450 ppm fluoride over two years	J Clin Dent	26	1	2015-12-07	field, school or non-practice	5500	secondary	children	not reported	3	prevention	Caries experience (including DMFT etc.)	other	Clinical oral hygiene-related outcomes (e.g. plaque and gingival indices)
T. Sitthisettapong, T. Doi, Y. Nishida, M. Kambara and P. Phantumvanit	2015	Effect of CPP-ACP Paste on Enamel Carious Lesion of Primary Upper Anterior Teeth Assessed by Quantitative Light-Induced Fluorescence: A One-Year Clinical Trial	Caries Res	49	4	434-41	Field, school or non-practice	103	primary	children	reported	2	prevention	lesion activity	Lesion activity	Lesion activity
J. H. Vermaire and C. van Loveren	2015	[Caries prevention strategies for 6-year-olds. A randomized controlled study]	Ned Tijdschr Tandheelkd	122	4	200-8	Primary care or general practice	230	both	children	not reported	3	prevention	Caries experience (including DMFT etc.)	Clinical oral hygiene-related outcomes (e.g. plaque and gingival indices)	Clinical performance of the restoration
D. Hashem, F. Mannocci, S. Patel, A. Manoharan, J. E. Brown, T. F. Watson and A. Banerjee	2015	Clinical and radiographic assessment of the efficacy of calcium silicate indirect pulp capping: a randomized controlled clinical trial	Journal of dental research	94	4	562-8	Secondary care or hospital or university or specialist practice	53	Secondary	adults	reported	2	management	pulp-health related outcomes
P. U. van Dijken J.W.	2015	Randomized 3-year clinical evaluation of Class I and II posterior resin restorations placed with a bulk-fill resin composite and a one-step self-etching adhesive.	The journal of adhesive dentistry				Secondary care or hospital or university or specialist practice	82	secondary	adults	not reported	2	management	clinical performance of the restoration
M. S. Araujo, L. C. Souza, F. M. Apolonio, L. O. Barros, A. Reis, A. D. Loguercio and V. P. Saboia	2015	Two-year clinical evaluation of chlorhexidine incorporation in two-step self-etch adhesive	J Dent	43	1	140-8	Secondary care or hospital or university or specialist practice	22	secondary	adults	not reported	2	prevention	clinical performance of the restoration	Clinical performance of the restoration				Clinical oral hygiene-related outcomes (e.g. plaque and gingival indices)
J. Cheng, B. W. Chaffee, N. F. Cheng, S. A. Gansky and J. D. Featherstone	2015	Understanding treatment effect mechanisms of the CAMBRA randomized trial in reducing caries increment	J Dent Res	94	1	44-51	Secondary care or hospital or university or specialist practice	109	Secondary	adults	not reported	2	prevention	caries experience (including DMFT etc.)	Microbiological outcomes	Microbiological outcomes	other
D. Hallas, J. B. Fernandez, L. J. Lim, P. Catapano, S. K. Dickson, K. R. Blouin, T. M. Schmidt, R. Acal-Jiminez, N. Ali, K. E. Figueroa, N. M. Jiwani and A. Sharma	2015	OHEP: an oral health education program for mothers of newborns	J Pediatr Health Care	29	2	181-90	Secondary care or hospital or university or specialist practice	94	Primary	children	not reported	2	prevention	Patient knowledge	Caries experience (including DMFT etc.)	Caries experience (including DMFT etc.)
M. Memarpour, E. Fakhraei, S. Dadaein and M. Vossoughi	2015	Efficacy of fluoride varnish and casein phosphopeptide-amorphous calcium phosphate for remineralization of primary teeth: a randomized clinical trial	Med Princ Pract	24	3	231-7	Secondary care or hospital or university or specialist practice	140	Primary	children	reported	4	prevention	lesion activity	Caries experience (including DMFT etc.)
G. R. V. Nandhini T.	2015	Comparison of the effectiveness of a commercially available herbal mouth rinse with chlorhexidine gluconate at the clinical and patient level.	Journal of Pharmaceutical Sciences and Research	7	8	559-597	Secondary care or hospital or university or specialist practice	50	Secondary	adults	not reported	2	prevention		Clinical oral hygiene-related outcomes (e.g. plaque and gingival indices)	Quality of life/subjective value
T. Peric, D. Markovic, B. Petrovic, V. Radojevic, T. Todorovic, B. A. Radicevic, R. J. Heinemann, G. Susic, A. P. Popadic and V. T. Spiric	2015	Efficacy of pastes containing CPP-ACP and CPP-ACFP in patients with Sjogren's syndrome	Clin Oral Investig				Secondary care or hospital or university or specialist practice	10	Secondary	adults	not reported	3	prevention		Microbiological outcomes	other	other	other
N. C. van der Kaaij, M. H. van der Veen, M. A. van der Kaaij and J. M. ten Cate	2015	A prospective, randomized placebo-controlled clinical trial on the effects of a fluoride rinse on white spot lesion development and bleeding in orthodontic patients	Eur J Oral Sci	123	3	186-93	secondary care or hospital or university or specialist practice	81	both	children	not reported	2	prevention	Caries experience (including DMFT etc.)	Caries experience (including DMFT etc.)	Caries experience (including DMFT etc.)	Clinical oral hygiene-related outcomes (e.g. plaque and gingival indices)
