# Supplementary material for: Outcomes in randomised controlled trials in prevention and management of carious lesions: a systematic review
Source: Trials. 2017 Nov 2;18:515. doi: 10.1186/s13063-017-2256-1 (PMC5669005; doi:10.1186/s13063-017-2256-1)
Supplement: Supplementary file 2 — Included study characteristics. (XLSX 78 kb) [file 13063_2017_2256_MOESM2_ESM.xlsx]

## Sheet: Blatt1
Study	Setting	No. of participants	Adults/Children	Arms	Prevention or management
1. D. W. Ehrenreich. A comparison of the effects of zinc-oxide eugenol and calcium hydroxide on carious dentin in human primary molars. ASDC J Dent Child 1968; 35(6): 451-6.	Unclear	16	children	4	management
2. W. P. Rock. Fissure Sealants - Results Obtained with 2 Different Sealants after One Year. British Dental Journal 1972; 133(4): 146-51.	unclear	178	children	3	prevention
3. J. W. Osborne, E. N. Gale and G. W. Ferguson. 1-Year and 2-Year Clinical Evaluation of a Composite Resin Vs Amalgam. Journal of Prosthetic Dentistry 1973; 30(5): 795-800.	Unclear	65	adults	2	management
4. A. J. Rugg-Gunn, P. J. Holloway and T. G. Davies. Caries prevention by daily fluoride mouthrinsing. Report of a three-year clinical trial. Br Dent J 1973; 135(8): 353-60.	field, school or non-practice	491	children	2	prevention
5. P. Axelsson and J. Lindhe. The effect of a preventive programme on dental plaque, gingivitis and caries in schoolchildren. Results after one and two years. J Clin Periodontol 1974; 1(2): 126-38.	field, school or non-practice	192	children	2	prevention
6. B. Forsman. The caries preventing effect of mouthrinsing with 0.025 percent sodium fluoride solution in Swedish children. Community Dent Oral Epidemiol 1974; 2(2): 58-65.	Field, school or non-practice	270	children	2	prevention
7. J. H. Hinding and Buonocor.Mg. Effects of Varying Application Protocol on Retention of Pit and Fissure Sealant - 2-Year Clinical-Study. Journal of the American Dental Association 1974; 89(1): 127-31.	secondary care or hospital or university or specialist practice	187	children	4	prevention
8. W. P. Rock. Fissure Sealants - Further Results of Clinical Trials. British Dental Journal 1974; 136(8): 317-21.	Unclear	100	adults	2	prevention
9. A. Badersten, J. Egelberg and G. Koch. Effect of monthly prophylaxis on caries and gingivitis in schoolchildren. Community Dent Oral Epidemiol 1975; 3(1): 1-4.	Field, school or non-practice	unclear	children	2	prevention
10. G. Koch and L. G. Petersson. Caries preventive effect of a fluoride-containing varnish (Duraphat) after 1 year's study. Community Dent Oral Epidemiol 1975; 3(6): 262-6.	Unclear	121	children	2	management
11. M. W. Reed and J. D. King. A clinical evaluation of a sodium fluoride dentifrice. Pharmacol Ther Dent 1975; 2(2): 77-82.	Field, school or non-practice	567	children	2	prevention
12. A. Helle. Two fissure sealants tested for retention and caries reduction in Finnish children. Proc Finn Dent Soc 1975; 71(3): 91-5.	Secondary care or hospital or university or specialist practice	314	children	2	prevention
13. J. R. Johansen, P. Gjermo and H. M. Eriksen. Effect of 2-years' use of chlorhexidine-containing dentifrices on plaque, gingivitis, and caries. Scandinavian journal of dental research 1975; 83(5): 288-92.	Secondary care or hospital or university or specialist practice	73	adults	4	prevention
14. W. J. Fleming, R. C. Burgess and D. W. Lewis. Effect on caries of self-application of a zirconium silicate paste containing 9% stannous fluoride. Community Dent Oral Epidemiol 1976; 4(4): 142-8.	field, school or non-practice	712	children	3	prevention
15. S. L. Handelman, F. Washburn and P. Wopperer. Two-year report of sealant effect on bacteria in dental caries. J Am Dent Assoc 1976; 93(5): 967-70.	Primary care or general practice	unclear	both	2	management
16. A. M. Horowitz, J. D. Suomi, J. K. Peterson, R. H. Voglesong and B. L. Mathews. Effects of supervised daily dental plaque removal by children: first-year results. J Public Health Dent 1976; 36(3): 193-200.	Field, school or non-practice	481	children	2	prevention
17. I. Ohmori, K. Kikuchi, E. Masuhara, N. Nakabayashi and S. Tanaka. Effect of the methyl methacrylate-tributylborane sealant in preventing occlusal caries. Bull Tokyo Med Dent Univ 1976; 23(3): 149-55.	Unclear	99	children	2	prevention
18. R. J. Shern, L. F. Duany, R. S. Senning and D. D. Zinner. Clinical study of an amine fluoride gel and acidulated phosphate fluoride gel. Community Dent Oral Epidemiol 1976; 4(4): 133-6.	field, school or non-practice	468	children	5	prevention
19. R. A. Bagramian, R. C. Graves and M. Bhat. A combined approach to preventing dental caries in schoolchildren: caries reductions after one year. Journal of the American Dental Association (1939) 1976; 93(5): 1014-9.	Field, school or non-practice	1200	children	2	prevention
20. J. D. Brooks, E. J. Mertz-Fairhurst, V. E. Della-Giustina, C. W. Fairhurst and J. E. Williams. A comparative study of the retention of two pit and fissure sealants: one-year results. The Journal of preventive dentistry 1976; 3(5): 43-6.	Primary care or general practice	385	children	2	prevention
21. N. C. Cons, S. T. Pollard and G. S. Leske. Adhesive sealant clinical trial: results of a three-year study in a fluoridated area. The Journal of preventive dentistry 1976; 3(3 Pt 2): 14-9.	unclear	1966	children	2	prevention
22. J. F. Higson. Caries prevention in first permanent molars by fissure sealing. A 2-year study in 6--8-year-old children. J Dent 1976; 4(5): 218-22.	unclear	50	children	2	prevention
23. H. S. Horowitz, S. B. Heifetz and S. Poulsen. Adhesive sealant clinical trial: an overview of results after four years in Kalispell, Montana. The Journal of preventive dentistry 1976; 3(3 Pt 2): 38-9, 44, 46-7.	Field, school or non-practice	481	children	2	prevention
24. D. M. Roder and P. Sundrum. The sealing of fissures in a school dental programme. Aust Dent J 1976; 21(6): 491-4.	unclear	817	children	2	prevention
25. A. Scheinin, K. K. Mäkinen and K. Ylitalo. Turku sugar studies. V. Final report on the effect of sucrose, fructose and xylitol diets on the caries incidence in man. Acta odontologica Scandinavica 1976; 34(4): 179-216.	Unclear	125	adults	3	prevention
26. H. M. Stiles, G. T. Ward, E. D. Woolridge and R. Meyers. Adhesive sealant clinical trial: comparative results of application by a dentist or dental auxiliaries. The Journal of preventive dentistry 1976; 3(3 Pt 2): 8-11.	Field, school or non-practice	166	both	2	prevention
27. J. F. Roulet. [Clinical comparison of 3 composite resins with amalgam in the region of the posterior teeth]. Zwr 1977; 86(21): 1055-62.	Secondary care or hospital or university or specialist practice	41	adults	4	management
28. B. A. Burt, D. S. Berman and L. M. Silverstone. Sealant retention and effects on occlusal caries after 2 years in a public program. Community Dent Oral Epidemiol 1977; 5(1): 15-21.	field, school or non-practice	205	children	2	prevention
29. R. E. Going, L. D. Haugh, D. A. Grainger and A. J. Conti. Four-year clinical evaluation of a pit and fissure sealant. J Am Dent Assoc 1977; 95(5): 972-81.	Field, school or non-practice	84	children	2	prevention
30. W. J. Loesche, D. R. Bradbury and M. P. Woolfolk. Reduction of dental decay in rampant caries individuals following short-term kanamycin treatment. J Dent Res 1977; 56(3): 254-65.	Primary care or general practice	45	children	2	prevention
31. G. T. Charbeneau, J. B. Dennison and G. Ryge. A filled pit and fissure sealant: 18-month results. J Am Dent Assoc 1977; 95(2): 299-306.	field, school or non-practice	143	children	2	prevention
32. B. Williams, R. Price and G. B. Winter. Fissure Sealants - 2-Year Clinical-Trial. British Dental Journal 1978; 145(12): 359-364.	Primary care or general practice	500	children	3	prevention
33. H. R. Englander, J. R. Mellberg and W. O. Engler. Observations on dental caries in primary teeth after frequent fluoride toplications in a program involving other preventives. J Dent Res 1978; 57(9-10): 855-60.	field, school or non-practice	231	children	2	prevention
34. J. R. Mellberg, G. J. Franchi, H. R. Englander, G. W. Mosley and C. R. Nicholson. Short intensive topical APF applications and dental caries in a fluoridated area. Community Dent Oral Epidemiol 1978; 6(3): 117-20.	field, school or non-practice	1235	children	4	prevention
35. J. H. Meurman, S. K. Helminen and H. Luoma. Caries reduction over 5 years from a single application of a fissure sealant. Scand J Dent Res 1978; 86(3): 153-6.	Unclear	150	children	2	prevention
36. Z. Sheykholeslam and M. Houpt. Clinical effectiveness of an autopolymerized fissure sealant after 2 years. Community Dent Oral Epidemiol 1978; 6(4): 181-4.	Field, school or non-practice	205	children	2	prevention
37. A. D. Woodhouse. A longitudinal study of the effectiveness of self applied 10 per cent stannous fluoride paste for secondary school children. Aust Dent J 1978; 23(5): 422-8.	Field, school or non-practice	495	children	2	prevention
38. G. A. Smith and N. H. F. Wilson. Visible Light-Cured Composite Restorative - Clinical-Trial. British Dental Journal 1979; 147(7): 185-187.	Unclear	51	adults	2	management
39. G. Koch, L. G. Petersson and H. Ryden. Effect of flouride varnish (Duraphat) treatment every six months compared with weekly mouthrinses with 0.2 per cent NaF solution on dental caries. Swed Dent J 1979; 3(2): 39-44.	field, school or non-practice	200	children	2	prevention
40. H. Luoma, A. Nyman, A. Toivonen, S. Soderholm, T. Nuuja, R. L. Kantero, M. L. Hassinen, M. Jokela, P. Nummikoski, H. Ranta and I. Thesleff. Effect of caries in mentally handicapped children of addition of fluoride and bicarbonate-phosphate to dietary sugar products. Scand J Dent Res 1979; 87(3): 197-207.	field, school or non-practice	133	children	2	prevention
41. J. D. Brooks, E. J. Mertz-Fairhurst, V. E. Della-Giustina, J. E. Williams and C. W. Fairhurst. A comparative study of two pit and fissure sealants: three-year results in Augusta, Ga. J Am Dent Assoc 1979; 99(1): 42-6.	field, school or non-practice	385	children	3	prevention
42. G. B. Gibson and A. S. Richardson. Sticky fissure management. 30-month report. J Can Dent Assoc 1980; 46(4): 255-8.	Unclear	unclear	children	2	management
43. K. H. Lu, J. D. Hanna and J. K. Peterson. Effect on dental caries of a stannous fluoride-calcium pyrophosphate dentrifice in an adult population: one-year results. Pharmacol Ther Dent 1980; 5(1-2): 11-6.	Field, school or non-practice	1337	adults	2	prevention
44. J. J. Murray and L. Shaw. A 3-year clinical trial into the effect of fluoride content and toothpaste abrasivity on the caries inhibitory properties of a dentifrice. Community Dent Oral Epidemiol 1980; 8(1): 46-51.	Field, school or non-practice	1106	children	3	prevention
45. S. L. Handelman, D. H. Leverett, E. S. Solomon and C. M. Brenner. Use of adhesive sealants over occlusal carious lesions: radiographic evaluation. Community Dent Oral Epidemiol 1981; 9(6): 256-9.	Field, school or non-practice	unclear	children	2	management
46. S. H. Li, P. A. Swango, A. N. Gladsden and S. B. Heifetz. Evaluation of the retention of two types of pit and fissure sealants. Community Dent Oral Epidemiol 1981; 9(4): 151-8.	primary care or general practice	200	children	2	prevention
47. L. Seppa, H. Tuutti and H. Luoma. A 2-year report on caries prevention by fluoride varnishes in a community with fluoridated water. Scand J Dent Res 1981; 89(2): 143-8.	Primary care or general practice	138	children	2	prevention
48. E. J. Mertz-Fairhurst, V. E. Della-Giustina, J. E. Brooks, J. E. Williams and C. W. Fairhurst. A comparative study of two pit and fissure sealants: results after 4 1/2 years in Augusta, Ga. Journal of the American Dental Association (1939) 1981; 103(2): 235-8.	unclear	385	children	2	prevention
49. T. Schlapbach, P. Hotz and J. F. Roulet. [Clinical comparison of conventional and microfilled composites for class-III fillings: results after 2 years]. Schweizerische Monatsschrift fur Zahnheilkunde = Revue mensuelle suisse d'odonto-stomatologie / SSO 1982; 92(8): 667-80.	Secondary care or hospital or university or specialist practice	34	unclear	3	management
50. P. M. Cahen, R. M. Frank, J. C. Turlot and M. T. Jung. Comparative unsupervised clinical trial on caries inhibition effect of monofluorophosphate and amine fluoride dentifrices after 3 years in Strasbourg, France. Community Dent Oral Epidemiol 1982; 10(5): 238-41.	field, school or non-practice	2008	children	3	prevention
51. L. Seppa, H. Tuutti and H. Luoma. Three-year report on caries prevention of using fluoride varnishes for caries risk children in a community with fluoridated water. Scand J Dent Res 1982; 90(2): 89-94.	primary care or general practice	189	children	2	prevention
52. I. Zickert, A. M. Lindvall and P. Axelsson. Effect on caries and gingivitis of a preventive program based on oral hygiene measures and fluoride application. Community Dent Oral Epidemiol 1982; 10(6): 289-95.	unclear	290	children	6	management
53. R. A. Bagramian. A 5-year school-based comprehensive preventive program in Michigan, U.S.A. Community dentistry and oral epidemiology 1982; 10(5): 234-7.	Field, school or non-practice	1286	children	2	prevention
54. L. Hanachowicz. Caries prevention using a 1.2% sodium monofluorophosphate dentifrice in an aluminium oxide trihydrate base. Community Dent Oral Epidemiol 1984; 12(1): 10-6.	field, school or non-practice	1318	children	2	prevention
55. A. Obersztyn and K. Kolwinski. Amine fluoride gel in a caries prophylaxis program for soldiers in Poland. Community Dent Oral Epidemiol 1984; 12(5): 288-91.	field, school or non-practice	1286	adults	2	prevention
56. S. Poulsen, E. Kirkegaard, G. Bangsbo and K. Bro. Caries clinical trial of fluoride rinses in a Danish Public Child Dental Service. Community Dent Oral Epidemiol 1984; 12(5): 283-7.	field, school or non-practice	365	children	2	prevention
57. M. Raadal, O. Laegreid, K. V. Laegreid, H. Hveem, E. K. Korsgaard and K. Wangen. Fissure sealing of permanent first molars in children receiving a high standard of prophylactic care. Community Dent Oral Epidemiol 1984; 12(2): 65-8.	Primary care or general practice	121	children	2	prevention
58. J. T. Rule, M. R. Smith, R. B. Truelove, D. J. Macko and C. R. Castaldi. Caries inhibition of a dentifrice containing 0.78% sodium monofluorophosphate in a silica base. Community Dent Oral Epidemiol 1984; 12(4): 213-7.	field, school or non-practice	1154	children	2	prevention
59. G. B. Holm, K. Holst and I. Mejàre. The caries-preventive effect of a fluoride varnish in the fissures of the first permanent molar. Acta odontologica Scandinavica 1984; 42(4): 193-7.	mixed	120	children	2	prevention
60. O. B. Sveen and O. E. Jensen. Clinical evaluation of two pit and fissure sealants: results after twelve months. The New York state dental journal 1984; 50(3): 167-9.	secondary care or hospital or university or specialist practice	99	children	2	prevention
61. D. C. Clark, G. Robert, C. Tessier, N. Frechette, G. Le Blanc, L. Boucher, S. Maheux and D. Le Blanc. The results after 20 months of a study testing the efficacy of a weekly fluoride mouthrinsing program. J Public Health Dent 1985; 45(4): 252-6.	field, school or non-practice	475	children	2	prevention
62. D. C. Clark, J. W. Stamm, T. C. Quee and G. Robert. Results of the Sherbrooke-Lac Megantic fluoride varnish study after 20 months. Community Dent Oral Epidemiol 1985; 13(2): 61-4.	field, school or non-practice	787	children	3	prevention
63. K. H. Lu, D. J. Yen, W. A. Zacherl, C. D. Ruhlman, O. P. Sturzenberger and R. W. Lehnhoff. The effect of a fluoride dentifrice containing an anticalculus agent on dental caries in children. ASDC J Dent Child 1985; 52(6): 449-51.	Field, school or non-practice	1160	children	2	prevention
64. A. Scheinin, J. Banoczy, J. Szoke, I. Esztari, K. Pienihakkinen, U. Scheinin, J. Tiekso, P. Zimmermann and E. Hadas. Collaborative WHO xylitol field studies in Hungary. I. Three-year caries activity in institutionalized children. Acta Odontol Scand 1985; 43(6): 327-47.	Field, school or non-practice	990	children	3	prevention
65. A. Scheinin, K. Pienihakkinen, J. Tiekso, J. Banoczy, J. Szoke, I. Esztari, P. Zimmermann and E. Hadas. Collaborative WHO xylitol field studies in Hungary. VII. Two-year caries incidence in 976 institutionalized children. Acta Odontol Scand 1985; 43(6): 381-7.	Field, school or non-practice	990	children	3	prevention
66. E. J. Mertz-Fairhurst, G. S. Schuster and C. W. Fairhurst. Arresting caries by sealants: results of a clinical study. Journal of the American Dental Association (1939) 1986; 112(2): 194-7.	unclear	20	children	2	management
67. S. L. Handelman, D. H. Leverett, M. A. Espeland and J. A. Curzon. Clinical radiographic evaluation of sealed carious and sound tooth surfaces. J Am Dent Assoc 1986; 113(5): 751-4.	primary care or general practice	unclear	children	2	management
68. D. H. Leverett, W. D. McHugh and O. E. Jensen. Dental caries and staining after twenty-eight months of rinsing with stannous fluoride or sodium fluoride. J Dent Res 1986; 65(3): 424-7.	Field, school or non-practice	437	children	2	prevention
69. B. Williams, R. Ward and G. B. Winter. A two-year clinical trial comparing different resin systems used as fissure sealants. British dental journal 1986; 161(10): 367-70.	Primary care or general practice	164	children	2	prevention
70. K. J. Anusavice and J. E. Kincheloe. Comparison of pain associated with mechanical and chemomechanical removal of caries. Journal of dental research 1987; 66(11): 1680-3.	Unclear	47	adults	2	management
71. E. J. Mertz-Fairhurst, K. M. Call-Smith, G. S. Shuster, J. E. Williams, Q. B. Davis and C. D. Smith. Clinical performance of sealed composite restorations placed over caries compared with sealed and unsealed amalgam restorations. Journal of the American Dental Association (1939) 1987; 115(5): 689-94.	Secondary care or hospital or university or specialist practice	123	both	3	management
72. S. L. Handelman, D. H. Leverett, M. Espeland and J. Curzon. Retention of sealants over carious and sound tooth surfaces. Community Dent Oral Epidemiol 1987; 15(1): 1-5.	Primary care or general practice	unclear	children	2	prevention
73. K. H. Lu, C. D. Ruhlman, K. L. Chung, O. P. Sturzenberger and R. W. Lehnhoff. A three-year clinical comparison of a sodium monofluorophosphate dentifrice with sodium fluoride dentifrices on dental caries in children. ASDC J Dent Child 1987; 54(4): 241-4.	field, school or non-practice	4494	children	3	prevention
74. M. Houpt, A. Fuks, J. Shapira, A. Chosack and E. Eidelman. Autopolymerized versus light-polymerized fissure sealant. Journal of the American Dental Association (1939) 1987; 115(1): 55-6.	unclear	73	children	2	prevention
75. D. C. Crumpler, H. O. Heymann, D. A. Shugars, S. C. Bayne and K. F. Leinfelder. 5-Year Clinical Investigation of One Conventional Composite and 3 Microfilled Resins in Anterior Teeth. Dental Materials 1988; 4(4): 217-222.	Unclear	52	adults	4	management
76. A. W. Walls, J. J. Murray and J. F. McCabe. The management of occlusal caries in permanent molars. A clinical trial comparing a minimal composite restoration with an occlusal amalgam restoration. British dental journal 1988; 164(9): 288-92.	Secondary care or hospital or university or specialist practice	94	children	2	management
77. A. J. Conti, S. Lotzkar, R. Daley, L. Cancro, R. G. Marks and D. R. McNeal. A 3-year clinical trial to compare efficacy of dentifrices containing 1.14% and 0.76% sodium monofluorophosphate. Community Dent Oral Epidemiol 1988; 16(3): 135-8.	Field, school or non-practice	2415	children	2	prevention
78. P. I. Rask, C. G. Emilson, B. Krasse and H. Sundberg. Effect of preventive measures in 50-60-year-olds with a high risk of dental caries. Scand J Dent Res 1988; 96(6): 500-4.	Primary care or general practice	124	children	3	prevention
79. L. W. Ripa, G. S. Leske, F. Forte and A. Varma. Caries inhibition of mixed NaF-Na2PO3F dentifrices containing 1,000 and 2,500 ppm F: 3-year results. J Am Dent Assoc 1988; 116(1): 69-73.	field, school or non-practice	3785	children	3	prevention
80. M. F. Donnan and I. A. Ball. A Double-Blind Clinical-Trial to Determine the Importance of Pumice Prophylaxis on Fissure Sealant Retention. British Dental Journal 1988; 165(8): 283-6.	primary care or general practice	59	children	2	prevention
81. K. R. Jahn, C. Hansche and R. Zuhrt. Clinically Controlled Experiment on Frequency of Secondary Caries in Amalgam and Mold Fillings. Stomatologie der DDR 1989; 39(4): 225-229.	Unclear	85	unclear	2	management
82. B. de Liefde. Identification and preventive care of high caries-risk children: a longitudinal study. N Z Dent J 1989; 85(382): 112-6.	field, school or non-practice	1054	children	2	prevention
83. G. D. Derkson, A. S. Richardson and G. M. Jinks. Clinical evaluation of a restoration containing fluoride: two-year results. Pediatr Dent 1989; 11(4): 286-90.	unclear	111	children	2	management
84. G. B. Winter, R. D. Holt and B. F. Williams. Clinical trial of a low-fluoride toothpaste for young children. Int Dent J 1989; 39(4): 227-35.	Field, school or non-practice	3040	children	2	prevention
85. B. Lindquist, S. Edward, P. Torell and B. Krasse. Effect of different carriers preventive measures in children highly infected with mutans streptococci. Scandinavian journal of dental research 1989; 97(4): 330-7.	Primary care or general practice	256	children	3	prevention
86. A. J. Wood, M. E. Saravia and F. H. Farrington. Cotton roll isolation versus Vac-Ejector isolation. ASDC journal of dentistry for children 1989; 56(6): 438-41.	Unclear	145	children	2	prevention
87. S. M. Levy and M. E. Jensen. A clinical evaluation of the restoration of root surface caries. Special care in dentistry 1990; 10(5): 156-60.	Unclear	50	adults	2	management
88. R. R. Welbury, A. W. Walls, J. J. Murray and J. F. McCabe. The management of occlusal caries in permanent molars. A 5-year clinical trial comparing a minimal composite with an amalgam restoration. British dental journal 1990; 169(11): 361-6.	Secondary care or hospital or university or specialist practice	126	adults	2	management
89. W. S. Driscoll, R. Nowjack-Raymer, S. B. Heifetz, S. H. Li and R. H. Selwitz. Evaluation of the comparative effectiveness of fluoride mouthrinsing, fluoride tablets, and both procedures in combination: interim findings after five years. J Public Health Dent 1990; 50(1): 13-7.	field, school or non-practice	1640	children	3	prevention
90. L. W. Ripa, G. S. Leske, C. W. Triol and A. R. Volpe. Clinical study of the anticaries efficacy of three fluoride dentifrices containing anticalculus ingredients: three-year (final) results. J Clin Dent 1990; 2(2): 29-33.	Field, school or non-practice	2021	children	4	prevention
91. L. Seppa and T. Tolonen. Caries preventive effect of fluoride varnish applications performed two or four times a year. Scand J Dent Res 1990; 98(2): 102-5.	Field, school or non-practice	272	children	2	prevention
92. K. W. Stephen, E. J. Kay and J. I. Tullis. Combined fluoride therapies. A 6-year double-blind school-based preventive dentistry study in Inverness, Scotland. Community Dent Oral Epidemiol 1990; 18(5): 244-8.	Field, school or non-practice	192	children	3	prevention
93. K. R. Jahn and U. Schmiedeknecht. [Clinical controlled trial for secondary caries preventive effect of Duraphat on cavity walls]. Deutsche Stomatologie 1990; 40(10): 420-2.	secondary care or hospital or university or specialist practice	191	unclear	2	prevention
94. M. Barr-Agholme, A. Odén, G. Dahllöf and T. Modeér. A two-year clinical study of light-cured composite and amalgam restorations in primary molars. Dental materials 1991; 7(4): 230-3.	Unclear	43	children	2	management
95. R. R. Welbury, A. W. Walls, J. J. Murray and J. F. McCabe. The 5-year results of a clinical trial comparing a glass polyalkenoate (ionomer) cement restoration with an amalgam restoration. Br Dent J 1991; 170(5): 177-81.	Secondary care or hospital or university or specialist practice	76	children	2	management
96. W. Al-Joburi, C. Clark and R. Fisher. A comparison of the effectiveness of two systems for the prevention of radiation caries. Clin Prev Dent 1991; 13(5): 15-9.	secondary care or hospital or university or specialist practice	191	adults	2	prevention
97. G. Frostell, D. Birkhed, S. Edwardsson, P. Goldberg, L. G. Petersson, C. Priwe and A. S. Winholt. Effect of partial substitution of invert sugar for sucrose in combination with Duraphat treatment on caries development in preschool children: the Malmo Study. Caries Res 1991; 25(4): 304-10.	Field, school or non-practice	187	children	4	prevention
98. O. Haugejorden and A. Nord. Caries incidence after topical application of varnishes containing different concentrations of sodium fluoride: 3-year results. Scand J Dent Res 1991; 99(4): 295-300.	Field, school or non-practice	495	children	2	prevention
99. E. J. Mertz-Fairhurst, J. E. Williams, K. L. Pierce, C. D. Smith, G. S. Schuster, J. R. Mackert, Jr., J. D. Sherrer, K. K. Wenner, E. E. Richards, Q. B. Davis and et al.. Sealed restorations: 4-year results. Am J Dent 1991; 4(1): 43-9.	Secondary care or hospital or university or specialist practice	123	adults	3	management
100. E. J. Mertz-Fairhurst, J. E. Williams, G. S. Schuster, C. D. Smith, K. L. Pierce, J. R. Mackert, Jr., J. D. Sherrer, K. K. Wenner, Q. B. Davis, T. A. Garman and et al.. Ultraconservative sealed restorations: three-year results. J Public Health Dent 1991; 51(4): 239-50.	unclear	123	both	3	management
101. J. E. Moorhead, A. J. Conti, R. G. Marks and L. P. Cancro. The effect of supervised brushing on caries inhibition in school age children. J Clin Dent 1991; 2(4): 97-102.	field, school or non-practice	2415	children	2	prevention
102. R. E. Persson, E. L. Truelove, L. LeResche and M. R. Robinovitch. Therapeutic effects of daily or weekly chlorhexidine rinsing on oral health of a geriatric population. Oral Surg Oral Med Oral Pathol 1991; 72(2): 184-91.	Field, school or non-practice	42	adults	2	prevention
103. M. Raadal, A. B. Utkilen and O. L. Nilsen. A two-year clinical trial comparing the retention of two fissure sealants. Int J Paediatr Dent 1991; 1(2): 77-81.	Primary care or general practice	60	children	2	prevention
104. M. J. Schaeken, H. M. Keltjens and J. S. Van Der Hoeven. Effects of fluoride and chlorhexidine on the microflora of dental root surfaces and progression of root-surface caries. J Dent Res 1991; 70(2): 150-3.	Unclear	46	adults	3	management
105. S. Spets-Happonen, H. Luoma, H. Forss, J. Kentala, S. Alaluusua, A. R. Luoma, L. Gronroos, S. Syvaoja, H. Tapaninen and P. Happonen. Effects of a chlorhexidine-fluoride-strontium rinsing program on caries, gingivitis and some salivary bacteria among Finnish schoolchildren. Scand J Dent Res 1991; 99(2): 130-8.	field, school or non-practice	243	children	4	prevention
106. A. Tewari, H. S. Chawla and A. Utreja. Comparative evaluation of the role of NaF, APF & Duraphat topical fluoride applications in the prevention of dental caries--a 2 1/2 years study. J Indian Soc Pedod Prev Dent 1991; 8(1): 28-35.	unclear	1335	children	4	prevention
107. L. G. Petersson, L. Arthursson, C. Ostberg, G. Jönsson and A. Gleerup. Caries-inhibiting effects of different modes of Duraphat varnish reapplication: a 3-year radiographic study. Caries research 1991; 25(1): 70-3.	unclear	160	children	2	prevention
108. L. Seppä, H. Hausen, L. Pöllänen, S. Kärkkäinen and K. Helasharju. Effect of intensified caries prevention on approximal caries in adolescents with high caries risk. Caries research 1991; 25(5): 392-5.	Primary care or general practice	323	children	3	prevention
109. E. J. Mertz-Fairhurst, C. D. Smith, J. E. Williams, J. D. Sherrer, J. R. Mackert, Jr., E. E. Richards, G. S. Schuster, N. L. O'Dell, K. L. Pierce, R. E. Kovarik and et al.. Cariostatic and ultraconservative sealed restorations: six-year results. Quintessence Int 1992; 23(12): 827-38.	Secondary care or hospital or university or specialist practice	123	adults	3	management
110. W. J. Merwe. Clinical evaluation of four dental amalgams over a two year period. Journal of the Dental Association of South Africa 1992; 47(12): 521-5.	unclear	82	adults	4	management
111. W. S. Driscoll, R. Nowjack-Raymer, R. H. Selwitz, S. H. Li and S. B. Heifetz. A comparison of the caries-preventive effects of fluoride mouthrinsing, fluoride tablets, and both procedures combined: final results after eight years. J Public Health Dent 1992; 52(2): 111-6.	Field, school or non-practice	1640	children	2	prevention
112. J. Heidmann, S. Poulsen, D. Arnbjerg, E. Kirkegaard and L. Laurberg. Caries development after termination of a fluoride rinsing program. Community Dent Oral Epidemiol 1992; 20(3): 118-21.	field, school or non-practice	1306	children	2	prevention
113. R. G. Marks, R. D'Agostino, J. E. Moorhead, A. J. Conti and L. Cancro. A fluoride dose-response evaluation in an anticaries clinical trial. J Dent Res 1992; 71(6): 1286-91.	field, school or non-practice	6425	children	4	prevention
114. E. J. Mertz-Fairhurst, E. E. Richards, J. E. Williams, C. D. Smith, J. R. Mackert, Jr., G. S. Schuster, J. D. Sherrer, N. L. O'Dell, K. L. Pierce, K. K. Wenner and et al.. Sealed restorations: 5-year results. Am J Dent 1992; 5(1): 5-10.	unclear	123	adults	3	management
115. J. Nemes, J. Banoczy, M. Wierzbicka and M. Rost. Clinical study on the effect of amine fluoride/stannous fluoride on exposed root surfaces. J Clin Dent 1992; 3(2): 51-3.	Unclear	44	adults	2	prevention
116. D. J. Stiefel, E. L. Truelove, M. M. Chin and L. S. Mandel. Efficacy of chlorhexidine swabbing in oral health care for people with severe disabilities. Spec Care Dentist 1992; 12(2): 57-62.	field, school or non-practice	81	adults	2	prevention
117. P. J. Knibbs. The Clinical-Performance of a Glass Polyalkenoate (Glass Ionomer) Cement Used in a Sandwich Technique with a Composite Resin to Restore Class-Ii Cavities. British Dental Journal 1992; 172(3): 103-7.	Secondary care or hospital or university or specialist practice	22	adults	2	management
118. A. Lidums, R. Wilkie and R. Smales. Occlusal glass ionomer cermet, resin sandwich and amalgam restorations: a 2-year clinical study. American journal of dentistry 1993; 6(4): 185-8.	Secondary care or hospital or university or specialist practice	35	adults	3	management
119. A. C. Mellor. A comparison of injectable local anesthesia and electronic dental anesthesia in restorative dentistry. Anesthesia & pain control in dentistry 1993; 2(3): 177-9.	secondary care or hospital or university or specialist practice	25	adults	2	management
120. W. J. Merwe. Clinical evaluation of four dental amalgams over a three year period. Journal of the Dental Association of South Africa 1993; 48(6): 329-32.	Unclear	82	adults	4	management
121. I. A. Mjor and A. Jokstad. Five-year study of Class II restorations in permanent teeth using amalgam, glass polyalkenoate (ionomer) cerment and resin-based composite materials. J Dent 1993; 21(6): 338-43.	Unclear	142	children	3	management
122. M. C. Wallace, D. H. Retief and E. L. Bradley. The 48-month increment of root caries in an urban population of older adults participating in a preventive dental program. J Public Health Dent 1993; 53(3): 133-7.	unclear	466	adults	3	prevention
123. K. L. Weerheijm, J. J. de Soet, W. E. van Amerongen and J. de Graaff. The effect of glass-ionomer cement on carious dentine: an in vivo study. Caries Res 1993; 27(5): 417-23.	Secondary care or hospital or university or specialist practice	13	children	3	management
124. P. F. DePaola, P. M. Soparkar, C. Triol, A. R. Volpe, L. Garcia, J. Duffy and B. Vaughan. The relative anticaries effectiveness of sodium monofluorophosphate and sodium fluoride as contained in currently available dentifrice formulations. American journal of dentistry 1993; 6 Spec No(): S7-12.	field, school or non-practice	3063	children	3	prevention
125. N. Bordoni, H. Bellagamba, R. Dono, S. Piovano, M. Marcantoni and A. Squassi. Effect of self-brushing with acidulated phosphate fluoride (pH 5.6) on dental caries in children. Acta Odontol Latinoam 1994; 8(2): 17-25.	Field, school or non-practice	240	children	2	prevention
126. H. Forss, U. M. Saarni and L. Seppa. Comparison of glass-ionomer and resin-based fissure sealants: a 2-year clinical trial. Community Dent Oral Epidemiol 1994; 22(1): 21-4.	Primary care or general practice	166	children	2	prevention
127. J. E. Frencken, Y. Songpaisan, P. Phantumvanit and T. Pilot. An atraumatic restorative treatment (ART) technique: evaluation after one year. Int Dent J 1994; 44(5): 460-4.	field, school or non-practice	277	children	3	management
128. R. G. Marks, A. J. Conti, J. E. Moorhead, L. Cancro and R. B. D'Agostino. Results from a three-year caries clinical trial comparing NaF and SMFP fluoride formulations. Int Dent J 1994; 44(3 Suppl 1): 275-85.	field, school or non-practice	8027	children	5	prevention
129. S. P. McDonald and A. Sheiham. A clinical comparison of non-traumatic methods of treating dental caries. Int Dent J 1994; 44(5): 465-70.	unclear	97	children	4	management
130. A. M. Rix, D. R. Sams, G. L. Dickinson, S. M. Adair, C. M. Russell and S. L. Hoyle. Pit and fissure sealant application using a drying agent. Am J Dent 1994; 7(3): 131-3.	Secondary care or hospital or university or specialist practice	28	children	2	prevention
131. L. Seppa, L. Pollanen and H. Hausen. Caries-preventive effect of fluoride varnish with different fluoride concentrations. Caries Res 1994; 28(1): 64-7.	Field, school or non-practice	274	children	2	prevention
132. K. W. Stephen, I. G. Chestnutt, A. P. Jacobson, D. R. McCall, R. K. Chesters, E. Huntington and F. Schafer. The effect of NaF and SMFP toothpastes on three-year caries increments in adolescents. Int Dent J 1994; 44(3 Suppl 1): 287-95.	field, school or non-practice	4294	children	6	prevention
133. S. Karjalainen, A. L. Eriksson, M. Ruokola and A. Toivonen. Caries development after substitution of supervised fluoride rinses and toothbrushings by unsupervised use of fluoride toothpaste. Community dentistry and oral epidemiology 1994; 22(6): 421-4.	Field, school or non-practice	313	children	2	prevention
134. D. Bratthall, R. Serinirach, S. Rapisuwon, M. Kuratana, V. Luangjarmekorn, K. Luksila and P. Chaipanich. A study into the prevention of fissure caries using an antimicrobial varnish. Int Dent J 1995; 45(4): 245-54.	unclear	502	children	2	prevention
135. A. B. Clasen, B. Ogaard and T. Sonju. A comparison of the anticaries effect on the primary dentition of two dentifrices containing 250 ppm and 1450 ppm fluoride. Int J Paediatr Dent 1995; 5(1): 3-8.	Field, school or non-practice	319	children	2	prevention
136. A. J. Louw, I. L. Carstens, J. E. Hartshorne and R. J. Blignaut. Effectiveness of two school-based caries preventive programmes. J Dent Assoc S Afr 1995; 50(2): 43-9.	Field, school or non-practice	150	children	3	prevention
137. E. J. Mertz-Fairhurst, S. M. Adair, D. R. Sams, J. W. Curtis, Jr., J. W. Ergle, K. I. Hawkins, J. R. Mackert, Jr., N. L. O'Dell, E. E. Richards, F. Rueggeberg and et al.. Cariostatic and ultraconservative sealed restorations: nine-year results among children and adults. ASDC J Dent Child 1995; 62(2): 97-107.	Secondary care or hospital or university or specialist practice	123	both	3	management
138. R. E. Nowjack-Raymer, R. H. Selwitz, A. Kingman and W. S. Driscoll. The prevalence of dental fluorosis in a school-based program of fluoride mouthrinsing, fluoride tablets, and both procedures combined. J Public Health Dent 1995; 55(3): 165-70.	field, school or non-practice	1640	children	3	prevention
139. K. Rosin-Grget and I. Lincir. Anticaries effect of different amine fluoride concentrations in schoolchildren. Caries Res 1995; 29(3): 168-71.	Field, school or non-practice	354	children	3	prevention
140. L. Seppa, T. Leppanen and H. Hausen. Fluoride varnish versus acidulated phosphate fluoride gel: a 3-year clinical trial. Caries Res 1995; 29(5): 327-30.	Unclear	289	children	2	prevention
141. Y. Songpaisan, D. Bratthall, P. Phantumvanit and Y. Somridhivej. Effects of glass ionomer cement, resin-based pit and fissure sealant and HF applications on occlusal caries in a developing country field trial. Community Dent Oral Epidemiol 1995; 23(1): 25-9.	field, school or non-practice	1264	children	5	prevention
142. P. Arrow and P. J. Riordan. Retention and caries preventive effects of a GIC and a resin-based fissure sealant. Community dentistry and oral epidemiology 1995; 23(5): 282-5.	Field, school or non-practice	465	children	2	prevention
143. W. A. Bretz, C. A. Djahjah, R. S. Almeida, E. Villar do Valle, C. Fonseca, I. Valente, G. Seabra and C. Chiesa. Effect of a chlorhexidine varnish on caries lesions. Oral health 1995; 85(9): 29-30.	unclear	116	children	2	prevention
144. J. L. Sintes, C. Escalante, B. Stewart, J. J. McCool, L. Garcia, A. R. Volpe and C. Triol. Enhanced anticaries efficacy of a 0.243% sodium fluoride/10% xylitol/silica dentifrice: 3-year clinical results. American journal of dentistry 1995; 8(5): 231-5.	field, school or non-practice	2630	children	2	prevention
145. M. Kern, B. Kleimeier, H. G. Schaller and J. R. Strub. Clinical comparison of postoperative sensitivity for a glass ionomer and a zinc phosphate luting cement. Journal of prosthetic dentistry 1996; 75(2): 159-62.	Unclear	60	adults	2	management
146. E. Leksell, K. Ridell, M. Cvek and I. Mejàre. Pulp exposure after stepwise versus direct complete excavation of deep carious lesions in young posterior permanent teeth. Endodontics & dental traumatology 1996; 12(4): 192-6.	Mixed	116	children	2	management
147. S. Godinho and S. Tandon. Evaluation of fluoride uptake by enamel in children from fluoride dentifrices. J Indian Soc Pedod Prev Dent 1996; 14(2): 56-61.	secondary care or hospital or university or specialist practice	100	children	5	prevention
148. S. D. Heintze, P. G. Jost-Brinkmann and J. Loundos. Effectiveness of three different types of electric toothbrushes compared with a manual technique in orthodontic patients. Am J Orthod Dentofacial Orthop 1996; 110(6): 630-8.	Secondary care or hospital or university or specialist practice	38	both	2	prevention
149. M. Raadal, A. B. Utkilen and O. L. Nilsen. Fissure sealing with a light-cured resin-reinforced glass-ionomer cement (Vitrebond) compared with a resin sealant. Int J Paediatr Dent 1996; 6(4): 235-9.	primary care or general practice	53	children	2	prevention
150. P. Stadtler, K. Muller-Bruckschwaiger, F. Schafer and E. Huntington. The effect of sodium trimetaphosphate on caries: a 3-year clinical toothpaste trial. Caries Res 1996; 30(6): 418-22.	field, school or non-practice	2481	children	2	prevention
151. D. Szczurek. [Evaluating the efficacy of selected programs for prophylaxis of caries and periodontal diseases in school children with special reference to guidelines for oral cavity hygiene]. Ann Acad Med Stetin 1996; 42(): 223-35.	Field, school or non-practice	255	children	3	prevention
152. M. Bravo, J. C. Llodra, P. Baca and E. Osorio. Effectiveness of visible light fissure sealant (Delton) versus fluoride varnish (Duraphat): 24-month clinical trial. Community dentistry and oral epidemiology 1996; 24(1): 42-6.	Field, school or non-practice	198	children	3	prevention
153. N. M. Kilpatrick, J. J. Murray and J. F. McCabe. A clinical comparison of a light cured glass ionomer sealant restoration with a composite sealant restoration. Journal of dentistry 1996; 24(6): 399-405.	Secondary care or hospital or university or specialist practice	67	both	2	management
154. W. P. Rock, E. E. Foulkes, H. Perry and A. J. Smith. A comparative study of fluoride-releasing composite resin and glass ionomer materials used as fissure sealants. Journal of dentistry 1996; 24(4): 275-80.	Unclear	86	children	2	prevention
155. W. D. Browning, W. W. Johnson and P. N. Gregory. Reduction of postoperative pain: a double-blind, randomized clinical trial. Journal of the American Dental Association (1939) 1997; 128(12): 1661-7.	Secondary care or hospital or university or specialist practice	60	adults	2	management
156. K. M. Y. Hse and S. H. Y. Wei. Clinical evaluation of compomer in primary teeth: 1-year results. Journal of the American Dental Association 1997; 128(8): 1088-1096.	Secondary care or hospital or university or specialist practice	36	children	2	management
157. E. Brambilla, A. Toselli, A. Felloni, M. Gagliani, A. Malerba and L. Strohmenger. The effect of biannual applications of amine fluoride solution on caries incidence in permanent first molars: a 5-year study. Int J Paediatr Dent 1997; 7(1): 9-14.	field, school or non-practice	284	children	2	prevention
158. C. M. Kreulen, J. J. de Soet, K. L. Weerheijm and W. E. van Amerongen. In vivo cariostatic effect of resin modified glass ionomer cement and amalgam on dentine. Caries Res 1997; 31(5): 384-9.	Secondary care or hospital or university or specialist practice	40	children	2	management
159. D. M. O'Mullane, D. Kavanagh, R. P. Ellwood, R. K. Chesters, F. Schafer, E. Huntington and P. R. Jones. A three-year clinical trial of a combination of trimetaphosphate and sodium fluoride in silica toothpastes. J Dent Res 1997; 76(11): 1776-81.	Field, school or non-practice	7374	children	4	prevention
160. M. Bravo, P. Baca, J. C. Llodra and E. Osorio. A 24-month study comparing sealant and fluoride varnish in caries reduction on different permanent first molar surfaces. J Public Health Dent 1997; 57(3): 184-6.	field, school or non-practice	362	children	3	prevention
161. M. Bravo, I. Garcia-Anllo, P. Baca and J. C. Llodra. A 48-month survival analysis comparing sealant (Delton) with fluoride varnish (Duraphat) in 6- to 8-year-old children. Community dentistry and oral epidemiology 1997; 25(3): 247-50.	Field, school or non-practice	344	children	3	prevention
162. M. S. Duggal, J. F. Tahmassebi, K. J. Toumba and C. Mavromati. The effect of different etching times on the retention of fissure sealants in second primary and first permanent molars. Int J Paediatr Dent 1997; 7(2): 81-6.	Secondary care or hospital or university or specialist practice	84	children	4	prevention
163. T. Attin, A. Opatowski, C. Meyer, B. Zingg-Meyer and E. Hellwig. Clinical evaluation of a hybrid composite and a polyacid-modified composite resin in Class-II restorations in deciduous molars. Clin Oral Investig 1998; 2(3): 115-9.	Unclear	52	children	2	management
164. C. J. Collins, R. W. Bryant and K. L. Hodge. A clinical evaluation of posterior composite resin restorations: 8-year findings. J Dent 1998; 26(4): 311-7.	Secondary care or hospital or university or specialist practice	72	adults	4	management
165. E. J. Mertz-Fairhurst, J. W. Curtis, Jr., J. W. Ergle, F. A. Rueggeberg and S. M. Adair. Ultraconservative and cariostatic sealed restorations: results at year 10. J Am Dent Assoc 1998; 129(1): 55-66.	Secondary care or hospital or university or specialist practice	123	both	3	management
166. P. Arrow. Oral hygiene in the control of occlusal caries. Community Dent Oral Epidemiol 1998; 26(5): 324-30.	Primary care or general practice	404	children	2	prevention
167. A. R. Biesbrock, R. V. Faller, R. D. Bartizek, L. K. Court and S. F. McClanahan. Reversal of incipient and radiographic caries through the use of sodium and stannous fluoride dentifrices in a clinical trial. J Clin Dent 1998; 9(1): 5-10.	unclear	3093	children	3	prevention
168. Y. L. Fennis-le, E. H. Verdonschot, R. C. Burgersdijk, K. G. Konig and M. A. van 't Hof. Effect of 6-monthly applications of chlorhexidine varnish on incidence of occlusal caries in permanent molars: a 3-year study. J Dent 1998; 26(3): 233-8.	secondary care or hospital or university or specialist practice	332	children	2	prevention
169. H. Forss and E. Halme. Retention of a glass ionomer cement and a resin-based fissure sealant and effect on carious outcome after 7 years. Community Dent Oral Epidemiol 1998; 26(1): 42145.	Primary care or general practice	166	children	2	prevention
170. S. Fure, L. Gahnberg and D. Birkhed. A comparison of four home-care fluoride programs on the caries incidence in the elderly. Gerodontology 1998; 15(2): 51-60.	Mixed	164	adults	4	prevention
171. L. G. Petersson, I. Svanholm, H. Andersson and K. Magnusson. Approximal caries development following intensive fluoride mouthrinsing in teenagers. A 3-year radiographic study. Eur J Oral Sci 1998; 106(6): 1048-51.	Primary care or general practice	5137	children	2	prevention
172. L. G. Petersson, S. Twetman and G. N. Pakhomov. The efficiency of semiannual silane fluoride varnish applications: a two-year clinical study in preschool children. J Public Health Dent 1998; 58(1): 57-60.	Primary care or general practice	5137	children	2	prevention
173. B. B. Beiswanger, A. E. Boneta, M. S. Mau, B. P. Katz, H. M. Proskin and G. K. Stookey. The effect of chewing sugar-free gum after meals on clinical caries incidence. Journal of the American Dental Association (1939) 1998; 129(11): 1623-6.	field, school or non-practice	2601	children	2	prevention
174. T. L. Morphis and K. J. Toumba. Retention of two fluoride pit-and-fissure sealants in comparison to a conventional sealant. Int J Paediatr Dent 1998; 8(3): 203-8.	Secondary care or hospital or university or specialist practice	25	children	3	prevention
175. M. Staninec, W. S. Eakle, S. Silverstein, G. W. Marshall and N. Artiga. Bonded amalgam sealants: two-year clinical results. Journal of the American Dental Association (1939) 1998; 129(3): 323-9.	Secondary care or hospital or university or specialist practice	26	both	2	management
176. Z. D. Baghdadi. Evaluation of electronic dental anesthesia in children. Oral surgery, oral medicine, oral pathology, oral radiology, and endodontics 1999; 88(4): 418-23.	unclear	28	children	2	management
177. R. Care, S. Berzina, I. Rence-Bambite, I. Mackevica, S. D. Heintze and E. Reich. Efficacy of a new caries-inhibitory restorative material and amalgam as control in 12-13 year-old Latvian adolescents with high caries prevalence: 1-year results. American journal of dentistry 1999; 12 Spec No(): S16-7.	unclear	136	children	2	management
178. J. W. Dijken. Longevity of new hybrid restorative materials in class III cavities. European journal of oral sciences 1999; 107(3): 215-9.	Unclear	50	adults	3	management
179. K. J. Donly, A. Segura, M. Kanellis and R. L. Erickson. Clinical performance and caries inhibition of resin-modified glass ionomer cement and amalgam restorations. J Am Dent Assoc 1999; 130(10): 1459-66.	Secondary care or hospital or university or specialist practice	40	children	2	management
180. I. Espelid, A. B. Tveit, K. H. Tornes and H. Alvheim. Clinical behaviour of glass ionomer restorations in primary teeth. Journal of dentistry 1999; 27(6): 437-42.	Unclear	37	children	2	management
181. V. V. Gordan, I. A. Mjor, R. D. Hucke and D. E. Smith. Effect of different liner treatments on postoperative sensitivity of amalgam restorations. Quintessence International 1999; 30(1): 55-59.	Secondary care or hospital or university or specialist practice	unclear	adults	4	management
182. Y. Luo, S. H. Wei, M. W. Fan and E. C. Lo. Clinical investigation of a high-strength glass ionomer restorative used with the ART technique in Wuhan, China: one-year results. Chinese journal of dental research 1999; 2(3-4): 73-8.	Field, school or non-practice	92	children	2	management
183. L. A. Marks, K. L. Weerheijm, W. E. van Amerongen, H. J. Groen and L. C. Martens. Dyract versus Tytin Class II restorations in primary molars: 36 months evaluation. Caries Res 1999; 33(5): 387-92.	Field, school or non-practice	8027	children	2	management
184. J. C. Setcos, M. Staninec and N. H. Wilson. A two-year randomized, controlled clinical evaluation of bonded amalgam restorations. Journal of adhesive dentistry 1999; 1(4): 323-31.	Unclear	31	adults	2	management
185. J. W. V. van Dijken, A. L. Olofsson and C. Holm. Five year evaluation of class III composite resin restorations in cavities pre-treated with an oxalic- or a phosphoric acid conditioner. Journal of Oral Rehabilitation 1999; 26(5): 364-371.	Unclear	52	adults	3	management
186. K. L. Weerheijm, C. M. Kreulen, J. J. Soet, H. J. Groen and W. E. Amerongen. Bacterial counts in carious dentine under restorations: 2-year in vivo effects. Caries research 1999; 33(2): 130-4.	Primary care or general practice	33	adults	2	management
187. R. A. Achong, D. M. Briskie, G. H. Hildebrandt, R. J. Feigal and W. J. Loesche. Effect of chlorhexidine varnish mouthguards on the levels of selected oral microorganisms in pediatric patients. Pediatr Dent 1999; 21(3): 169-75.	Primary care or general practice	46	children	2	prevention
188. E. Brambilla, M. Gagliani, A. Felloni, F. Garcia-Godoy and L. Strohmenger. Caries-preventive effect of topical amine fluoride in children with high and low salivary levels of mutans streptococci. Caries Res 1999; 33(6): 423-7.	Field, school or non-practice	284	children	2	prevention
189. K. Grocholewicz. [The effect of selected prophylactic-educational programs on oral hygiene, periodontium and caries in school children during a 4-year observation]. Ann Acad Med Stetin 1999; 45(): 265-83.	Field, school or non-practice	223	children	3	prevention
190. C. J. Kleber, J. L. Milleman, K. R. Davidson, M. S. Putt, C. W. Triol and A. E. Winston. Treatment of orthodontic white spot lesions with a remineralizing dentifrice applied by toothbrushing or mouth trays. J Clin Dent 1999; 10(1 Spec No): 44-9.	Unclear	14	children	2	management
191. I. Marini, G. A. Pelliccioni, F. Vecchiet, G. Alessandri Bonetti and L. Checchi. A retentive system for intra-oral fluoride release during orthodontic treatment. Eur J Orthod 1999; 21(6): 695-701.	Unclear	76	children	2	prevention
192. L. V. Powell, R. E. Persson, H. A. Kiyak and P. P. Hujoel. Caries prevention in a community-dwelling older population. Caries Res 1999; 33(5): 333-9.	primary care or general practice	297	adults	5	prevention
193. F. Sziegoleit, A. Sziegoleit and W. E. Wetzel. Effect of dental treatment and/or local application of amphotericin B to carious teeth on oral colonization by Candida. Med Mycol 1999; 37(5): 345-50.	Unclear	30	children	3	management
194. S. Zimmer, F. J. Robke and J. F. Roulet. Caries prevention with fluoride varnish in a socially deprived community. Community Dent Oral Epidemiol 1999; 27(2): 103-8.	field, school or non-practice	269	children	2	prevention
195. N. A. Lygidakis and K. I. Oulis. A comparison of Fluroshield with Delton fissure sealant: four year results. Pediatric dentistry 1999; 21(7): 429-31.	unclear	112	children	2	prevention
196. R. J. Smales and K. C. Wong. 2-year clinical performance of a resin-modified glass ionomer sealant. American journal of dentistry 1999; 12(2): 59-61.	Unclear	14	both	2	prevention
197. T. Attin, A. Opatowski, C. Meyer, B. Zingg-Meyer and J. S. Monting. Class II restorations with a polyacid-modified composite resin in primary molars placed in a dental practice: results of a two-year clinical evaluation. Oper Dent 2000; 25(4): 259-64.	primary care or general practice	52	children	2	management
198. R. Di Lenarda, M. Cadenaro and E. De StefanoDorigo. Cervical compomer restorations: the role of cavity etching in a 48-month clinical evaluation. Oper Dent 2000; 25(5): 382-7.	Unclear	44	adults	2	management
199. S. Fure, P. Lingström and D. Birkhed. Evaluation of Carisolv for the chemo-mechanical removal of primary root caries in vivo. Caries research 2000; 34(3): 275-80.	Secondary care or hospital or university or specialist practice	60	adults	2	management
200. J. Hadley, D. A. Young, L. R. Eversole and J. A. Gornbein. A laser-powered hydrokinetic system for caries removal and cavity preparation. Journal of the American Dental Association (1939) 2000; 131(6): 777-85.	unclear	68	adults	2	management
201. L. A. Marks, W. E. Amerongen, P. J. Borgmeijer, H. J. Groen and L. C. Martens. Ketac Molar Versus Dyract Class II restorations in primary molars: twelve month clinical results. ASDC journal of dentistry for children 2000; 67(1): 37-41, 8-9.	unclear	43	children	2	management
202. S. Rahimtoola, E. Amerongen, R. Maher and H. Groen. Pain related to different ways of minimal intervention in the treatment of small caries lesions. ASDC journal of dentistry for children 2000; 67(2): 123-7, 83.	Field, school or non-practice	408	children	2	management
203. R. W. Wassell, A. W. Walls and J. F. McCabe. Direct composite inlays versus conventional composite restorations: 5- year follow-up. Journal of dentistry 2000; 28(6): 375-82.	Unclear	73	adults	2	management
204. R. R. Welbury, A. J. Shaw, J. J. Murray, P. H. Gordon and J. F. McCabe. Clinical evaluation of paired compomer and glass ionomer restorations in primary molars: final results after 42 months. British dental journal 2000; 189(2): 93-7.	Secondary care or hospital or university or specialist practice	29	children	2	management
205. P. Alanen, M. L. Holsti and K. Pienihakkinen. Sealants and xylitol chewing gum are equal in caries prevention. Acta Odontol Scand 2000; 58(6): 279-84.	Field, school or non-practice	532	adults	3	prevention
206. D. W. Banting, A. Papas, D. C. Clark, H. M. Proskin, M. Schultz and R. Perry. The effectiveness of 10% chlorhexidine varnish treatment on dental caries incidence in adults with dry mouth. Gerodontology 2000; 17(2): 67-76.	Secondary care or hospital or university or specialist practice	240	adults	3	prevention
207. P. Isokangas, E. Soderling, K. Pienihakkinen and P. Alanen. Occurrence of dental decay in children after maternal consumption of xylitol chewing gum, a follow-up from 0 to 5 years of age. J Dent Res 2000; 79(11): 1885-9.	Field, school or non-practice	120	both	3	prevention
208. Y. T. Lin and C. L. Tsai. Comparative anti-caries effects of tablet and liquid fluorides in cleft children. J Clin Dent 2000; 11(4): 104-6.	Secondary care or hospital or university or specialist practice	140	children	3	prevention
209. E. Lynch, A. Baysan, R. Ellwood, R. Davies, L. Petersson and P. Borsboom. Effectiveness of two fluoride dentifrices to arrest root carious lesions. Am J Dent 2000; 13(4): 218-20.	secondary care or hospital or university or specialist practice	201	adults	2	management
210. M. Madlena, G. Vitalyos, S. Marton and G. Nagy. Effect of chlorhexidine varnish on bacterial levels in plaque and saliva during orthodontic treatment. J Clin Dent 2000; 11(2): 42-6.	Secondary care or hospital or university or specialist practice	24	both	2	prevention
211. L. G. Petersson, K. Magnusson, H. Andersson, B. Almquist and S. Twetman. Effect of quarterly treatments with a chlorhexidine and a fluoride varnish on approximal caries in caries-susceptible teenagers: a 3-year clinical study. Caries Res 2000; 34(2): 140-3.	Primary care or general practice	200	children	2	management
212. C. Splieth, H. Steffen, M. Rosin and A. Welk. Caries prevention with chlorhexidine-thymol varnish in high risk schoolchildren. Community Dent Oral Epidemiol 2000; 28(6): 419-23.	Field, school or non-practice	54	children	2	prevention
213. T. Attin, A. Opatowski, C. Meyer, B. Zingg-Meyer, W. Buchalla and J. S. Mönting. Three-year follow up assessment of Class II restorations in primary molars with a polyacid-modified composite resin and a hybrid composite. American journal of dentistry 2001; 14(3): 148-52.	primary care or general practice	52	children	2	management
214. B. Bentsen, P. Svensson and A. Wenzel. Evaluation of effect of 3D video glasses on perceived pain and unpleasantness induced by restorative dental treatment. European journal of pain (London, England) 2001; 5(4): 373-8.	Secondary care or hospital or university or specialist practice	23	adults	2	management
215. B. N. Dutta, K. Gauba, A. Tewari and H. S. Chawla. Silver amalgam versus resin modified GIC class-II restorations in primary molars: twelve month clinical evaluation. Journal of the Indian Society of Pedodontics and Preventive Dentistry 2001; 19(3): 118-22.	Unclear	120	children	2	management
216. J. Foley, D. J. Evans and A. Blackwell. Restoration of primary teeth: a study of copper phosphate cement. Health Bull (Edinb) 2001; 59(1): 45-8.	Secondary care or hospital or university or specialist practice	50	children	2	management
217. M. Folwaczny, C. Loher, A. Mehl, K. H. Kunzelmann and R. Hickel. Class V lesions restored with four different tooth-colored materials--3-year results. Clinical oral investigations 2001; 5(1): 31-9.	Unclear	37	adults	4	management
218. J. C. Hamilton, J. B. Dennison, K. W. Stoffers and K. B. Welch. A clinical evaluation of air-abrasion treatment of questionable carious lesions. A 12-month report. Journal of the American Dental Association (1939) 2001; 132(6): 762-9.	Secondary care or hospital or university or specialist practice	93	both	2	management
219. E. C. M. Lo, Y. Luo, M. W. Fan and S. H. Y. Wei. Clinical investigation of two glass-ionomer restoratives used with the atraumatic restorative treatment approach in China: Two-years results. Caries Research 2001; 35(6): 458-463.	Field, school or non-practice	89	children	2	management
220. G. J. Mandari, G. J. Truin, M. A. van't Hof and J. E. Frencken. Effectiveness of three minimal intervention approaches for managing dental caries: survival of restorations after 2 years. Caries research 2001; 35(2): 90-4.	Mixed	152	children	3	management
221. J. Perdigao, A. R. Carmo, S. Geraldeli, H. R. Dutra and M. S. Masuda. Six-month clinical evaluation of two dentin adhesives applied on dry vs moist dentin. The journal of adhesive dentistry 2001; 3(4): 343-52.	Unclear	35	adults	4	management
222. F. P. Rastelli, R. Sousa Vieira and M. C. Rastelli. Posterior composite restorations in primary molars: an in vivo comparison of three restorative techniques. Journal of clinical pediatric dentistry 2001; 25(3): 227-30.	Unclear	27	children	3	management
223. D. K. Ratledge, E. A. Kidd and D. Beighton. A clinical and microbiological study of approximal carious lesions. Part 2: efficacy of caries removal following tunnel and class II cavity preparations. Caries research 2001; 35(1): 42316.	Secondary care or hospital or university or specialist practice	32	adults	2	management
224. J. B. Summitt, J. O. Burgess, T. G. Berry, J. W. Robbins, J. W. Osborne and C. W. Haveman. The performance of bonded vs. pin-retained complex amalgam restorations: a five-year clinical evaluation. Journal of the American Dental Association (1939) 2001; 132(7): 923-31.	Secondary care or hospital or university or specialist practice	28	adults	2	management
225. L. S. Turkun and B. O. Aktener. Twenty-four-month clinical evaluation of different posterior composite resin materials. J Am Dent Assoc 2001; 132(2): 196-203.	Secondary care or hospital or university or specialist practice	38	adults	3	management
226. M. H. Walter, B. H. Wolf, A. E. Schmidt, K. W. Boening and R. Koch. Plaque, gingival health and post-operative sensitivity in titanium inlays and onlays: a randomized controlled clinical trial. Journal of Dentistry 2001; 29(3): 181-186.	Secondary care or hospital or university or specialist practice	110	adults	2	management
227. J. T. Autio-Gold and F. Courts. Assessing the effect of fluoride varnish on early enamel carious lesions in the primary dentition. J Am Dent Assoc 2001; 132(9): 1247-53.	mixed	142	children	2	management
228. A. R. Biesbrock, R. W. Gerlach, B. W. Bollmer, R. V. Faller, S. A. Jacobs and R. D. Bartizek. Relative anti-caries efficacy of 1100, 1700, 2200, and 2800 ppm fluoride ion in a sodium fluoride dentifrice over 1 year. Community Dent Oral Epidemiol 2001; 29(5): 382-9.	Field, school or non-practice	5439	children	4	prevention
229. F. Jenatschke, E. Elsenberger, H. D. Welte and U. Schlagenhauf. Influence of repeated chlorhexidine varnish applications on mutans streptococci counts and caries increment in patients treated with fixed orthodontic appliances. J Orofac Orthop 2001; 62(1): 36-45.	Secondary care or hospital or university or specialist practice	33	children	2	prevention
230. E. C. Lo, C. H. Chu and H. C. Lin. A community-based caries control program for pre-school children using topical fluorides: 18-month results. J Dent Res 2001; 80(12): 2071-4.	field, school or non-practice	375	children	5	management
231. M. F. Silva, E. V. Melo, B. Stewart, W. De Vizio, J. L. Sintes, M. E. Petrone, A. R. Volpe, Y. Zhang, J. J. McCool and H. M. Proskin. The enhanced anticaries efficacy of a sodium fluoride and dicalcium phosphate dihydrate dentifrice in a dual-chambered tube. A 2-year caries clinical study on children in Brazil. Am J Dent 2001; 14 Spec No(): 19A-23A.	Field, school or non-practice	2432	children	2	prevention
232. L. R. de Luca-Fraga and L. A. Pimenta. Clinical evaluation of glass-ionomer/resin-based hybrid materials used as pit and fissure sealants. Quintessence Int 2001; 32(6): 463-8.	Secondary care or hospital or university or specialist practice	166	children	3	prevention
233. R. M. Joharji and J. O. Adenubi. Prevention of pit and fissure caries using an antimicrobial varnish: 9 month clinical evaluation. Journal of dentistry 2001; 29(4): 247-54.	unclear	100	children	2	prevention
234. J. Mann, Y. Vered, I. Babayof, J. Sintes, M. E. Petrone, A. R. Volpe, B. Stewart, W. Vizio, J. J. McCool and H. M. Proskin. The comparative anticaries efficacy of a dentifrice containing 0.3% triclosan and 2.0% copolymer in a 0.243% sodium fluoride/silica base and a dentifrice containing 0.243% sodium fluoride/silica base: a two-year coronal caries clinical trial on adults in Israel. Journal…	field, school or non-practice	3392	adults	2	prevention
235. D. P. Warren, N. B. Infante, H. C. Rice, S. D. Turner and J. T. Chan. Effect of topical fluoride on retention of pit and fissure sealants. J Dent Hyg 2001; 75(1): 21-4.	Secondary care or hospital or university or specialist practice	16	adults	4	prevention
236. M. S. Duggal, K. J. Toumba and N. K. Sharma. Clinical performance of a compomer and amalgam for the interproximal restoration of primary molars: a 24-month evaluation. Br Dent J 2002; 193(6): 339-42.	Mixed	156	children	2	management
237. C. A. Falster, F. B. Araujo, L. H. Straffon and J. E. Nör. Indirect pulp treatment: in vivo outcomes of an adhesive resin system vs calcium hydroxide for protection of the dentin-pulp complex. Pediatric dentistry 2002; 24(3): 241-8.	unclear	unclear	children	2	management
238. J. C. Hamilton, J. B. Dennison, K. W. Stoffers, W. A. Gregory and K. B. Welch. Early treatment of incipient carious lesions - A two-year clinical evaluation. Journal of the American Dental Association 2002; 133(12): 1643-1651.	Secondary care or hospital or university or specialist practice	93	both	2	management
239. D. M. Harris, J. M. White, H. Goodis, C. J. Arcoria, J. Simon, W. M. Carpenter, D. Fried, J. Burkart, M. Yessik and T. Myers. Selective ablation of surface enamel caries with a pulsed Nd:YAG dental laser. Lasers in surgery and medicine 2002; 30(5): 342-50.	Secondary care or hospital or university or specialist practice	unclear	adults	2	management
240. L. G. Lopes, D. F. G. Cefaly, E. B. Franco, R. F. L. Mondelli, J. R. P. Lauris and M. F. L. Navarro. Clinical evaluation of two "packable" posterior composite resins. Clinical oral investigations 2002; 6(2): 79-83.	Unclear	36	adults	2	management
241. A. Ziraps and E. Honkala. The results and experiences from ART in Latvia [abstract]. Community dental health 2002; 19(3): 198.	unclear	41	children	2	management
242. A. Ziraps and E. Honkala. Clinical trial of a new glass ionomer for an atraumatic restorative treatment technique in class I restorations placed in Latvian school children. Medical principles and practice 2002; 11 Suppl 1(): 44-7.	Secondary care or hospital or university or specialist practice	41	children	2	management
243. J. B. Brown, D. Rosenstein, J. Mullooly, M. O'Keeffe Rosetti, S. Robinson and G. Chiodo. Impact of intensified dental care on outcomes in human immunodeficiency virus infection. AIDS Patient Care STDS 2002; 16(10): 479-86.	secondary care or hospital or university or specialist practice	376	adults	2	prevention
244. C. H. Chu, E. C. Lo and H. C. Lin. Effectiveness of silver diamine fluoride and sodium fluoride varnish in arresting dentin caries in Chinese pre-school children. J Dent Res 2002; 81(11): 767-70.	field, school or non-practice	375	children	5	management
245. G. M. Davies, H. V. Worthington, R. P. Ellwood, E. M. Bentley, A. S. Blinkhorn, G. O. Taylor and R. M. Davies. A randomised controlled trial of the effectiveness of providing free fluoride toothpaste from the age of 12 months on reducing caries in 5-6 year old children. Community Dent Health 2002; 19(3): 131-6.	Field, school or non-practice	7422	children	3	prevention
246. M. Madlena, G. Nagy, K. Gabris, S. Marton, G. Keszthelyi and J. Banoczy. Effect of amine fluoride toothpaste and gel in high risk groups of Hungarian adolescents: results of a longitudinal study. Caries Res 2002; 36(2): 142-6.	Field, school or non-practice	586	children	3	prevention
247. B. J. You, W. W. Jian, R. W. Sheng, Q. Jun, W. C. Wa, R. D. Bartizek and A. R. Biesbrock. Caries prevention in Chinese children with sodium fluoride dentifrice delivered through a kindergarten-based oral health program in China. J Clin Dent 2002; 13(4): 179-84.	Field, school or non-practice	1334	children	2	prevention
248. P. Baca, M. J. Muñoz, M. Bravo, P. Junco and A. P. Baca. Effectiveness of chlorhexidine-thymol varnish for caries reduction in permanent first molars of 6-7-year-old children: 24-month clinical trial. Community dentistry and oral epidemiology 2002; 30(5): 363-8.	unclear	250	children	2	prevention
249. C. Wallman and D. Birkhed. Effect of chlorhexidine varnish and gel on mutans streptococci in margins of restorations in adults. Caries research 2002; 36(5): 360-5.	unclear	18	adults	3	prevention
250. . The Children's Amalgam Trial: design and methods. Controlled clinical trials 2003; 24(6): 795-814.	Primary care or general practice	534	children	2	management
251. J. Foley and A. Blackwell. In vivo cariostatic effect of black copper cement on carious dentine. Caries research 2003; 37(4): 254-60.	Secondary care or hospital or university or specialist practice	45	children	3	management
252. E. Honkala, J. Behbehani, H. Ibricevic, E. Kerosuo and G. Al-Jame. The atraumatic restorative treatment (ART) approach to restoring primary teeth in a standard dental clinic. International journal of paediatric dentistry / the British Paedodontic Society [and] the International Association of Dentistry for Children 2003; 13(3): 172-9.	Secondary care or hospital or university or specialist practice	35	children	2	management
253. S. Hubel and I. Mejare. Conventional versus resin-modified glass-ionomer cement for Class II restorations in primary molars. A 3-year clinical study. Int J Paediatr Dent 2003; 13(1): 2-8.	Secondary care or hospital or university or specialist practice	40	children	2	management
254. G. Johnson and H. Almqvist. Non-invasive management of superficial root caries lesions in disabled and infirm patients. Gerodontology 2003; 20(1): 9-14.	Primary care or general practice	15	adults	3	management
255. A. Kakaboura, C. Masouras, O. Staikou and G. Vougiouklakis. A comparative clinical study on the Carisolv caries removal method. Quintessence international (Berlin, Germany : 1985) 2003; 34(4): 269-71.	secondary care or hospital or university or specialist practice	45	adults	2	management
256. S. M. Kalf-Scholte, W. E. Amerongen, A. J. Smith and H. J. Haastrecht. Atraumatic restorative treatment (ART): a three-year clinical study in Malawi--comparison of conventional amalgam and ART restorations. Journal of public health dentistry 2003; 63(2): 99-103.	unclear	83	both	3	management
257. A. Lindberg, J. W. V. Van Dijken and M. Lindberg. 3-year evaluation of a new open sandwich technique in Class II cavities. American Journal of Dentistry 2003; 16(1): 33-36.	primary care or general practice	57	adults	2	management
258. H. S. Malmström, Y. Chaves and M. E. Moss. Patient preference: conventional rotary handpieces or air abrasion for cavity preparation. Operative dentistry 2003; 28(6): 667-71.	Secondary care or hospital or university or specialist practice	10	adults	2	management
259. G. J. Mandari, J. E. Frencken and M. A. van't Hof. Six-year success rates of occlusal amalgam and glass-ionomer restorations placed using three minimal intervention approaches. Caries research 2003; 37(4): 246-53.	Mixed	152	children	3	management
260. U. Pallesen and V. Qvist. Composite resin fillings and inlays. An 11-year evaluation. Clinical oral investigations 2003; 7(2): 71-9.	Unclear	28	adults	3	management
261. M. C. Schriks and W. E. Amerongen. Atraumatic perspectives of ART: psychological and physiological aspects of treatment with and without rotary instruments. Community dentistry and oral epidemiology 2003; 31(1): 15-20.	Field, school or non-practice	403	children	2	management
262. E. M. Souza, D. F. Cefaly, R. S. Terada, C. C. Rodrigues and M. F. Lima Navarro. Clinical evaluation of the ART technique using high density and resin-modified glass lonomer cements. Oral health & preventive dentistry 2003; 1(3): 201-7.	Field, school or non-practice	208	children	2	management
263. L. S. Turkun, B. O. Aktener and M. Ates. Clinical evaluation of different posterior resin composite materials: a 7-year report. Quintessence Int 2003; 34(6): 418-26.	Secondary care or hospital or university or specialist practice	38	adults	3	management
264. M. J. Wicht, R. Haak, D. Lummert and M. J. Noack. Treatment of root caries lesions with chlorhexidine-containing varnishes and dentin sealants. American journal of dentistry 2003; 16 Spec No(): 25a-30a.	Secondary care or hospital or university or specialist practice	22	adults	4	management
265. R. L. Zanata, M. F. Navarro, S. H. Barbosa, J. R. Lauris and E. B. Franco. Clinical evaluation of three restorative materials applied in a minimal intervention caries treatment approach. Journal of public health dentistry 2003; 63(4): 221-6.	unclear	81	adults	3	management
266. P. Baca, P. Junco, M. Bravo, A. P. Baca and M. J. Munoz. Caries incidence in permanent first molars after discontinuation of a school-based chlorhexidine-thymol varnish program. Community Dent Oral Epidemiol 2003; 31(3): 179-83.	field, school or non-practice	229	children	2	prevention
267. A. R. Biesbrock, R. D. Bartizek, R. W. Gerlach, S. A. Jacobs and L. Archila. Dose response efficacy of sodium fluoride dentifrice at 9 and 21 months with supervised brushing. Am J Dent 2003; 16(5): 305-12.	Field, school or non-practice	657	children	3	prevention
268. A. R. Biesbrock, R. D. Bartizek, R. W. Gerlach, S. A. Jacobs and L. Archila. Effect of three concentrations of sodium fluoride dentifrices on clinical caries. Am J Dent 2003; 16(2): 99-104.	Field, school or non-practice	644	children	3	prevention
269. A. S. Blinkhorn, D. Gratrix, P. J. Holloway, Y. M. Wainwright-Stringer, S. J. Ward and H. V. Worthington. A cluster randomised, controlled trial of the value of dental health educators in general dental practice. Br Dent J 2003; 195(7): 395-400.	field, school or non-practice	269	children	2	prevention
270. G. M. Davies, H. V. Worthington, R. P. Ellwood, A. S. Blinkhorn, G. O. Taylor, R. M. Davies and J. Considine. An assessment of the cost effectiveness of a postal toothpaste programme to prevent caries among five-year-old children in the North West of England. Community Dent Health 2003; 20(4): 207-10.	field, school or non-practice	6781	children	2	prevention
271. G. Haukali and S. Poulsen. Effect of a varnish containing chlorhexidine and thymol (Cervitec) on approximal caries in 13- to 16-year-old schoolchildren in a low caries area. Caries Res 2003; 37(3): 185-9.	Primary care or general practice	85	children	2	prevention
272. J. Holmes. Clinical reversal of root caries using ozone, double-blind, randomised, controlled 18-month trial. Gerodontology 2003; 20(2): 106-14.	Primary care or general practice	89	adults	2	management
273. W. S. Rong, J. Y. Bian, W. J. Wang and J. D. Wang. Effectiveness of an oral health education and caries prevention program in kindergartens in China. Community Dent Oral Epidemiol 2003; 31(6): 412-6.	field, school or non-practice	731	children	2	prevention
274. R. L. Zanata, M. F. Navarro, J. C. Pereira, E. B. Franco, J. R. Lauris and S. H. Barbosa. Effect of caries preventive measures directed to expectant mothers on caries experience in their children. Braz Dent J 2003; 14(2): 75-81.	Primary care or general practice	81	both	2	prevention
275. V. Pardi, A. C. Pereira, F. L. Mialhe, C. Meneghim Mde and G. M. Ambrosano. A 5-year evaluation of two glass-ionomer cements used as fissure sealants. Community dentistry and oral epidemiology 2003; 31(5): 386-91.	Secondary care or hospital or university or specialist practice	100	children	2	prevention
276. A. C. Pereira, V. Pardi, F. L. Mialhe, C. Meneghim Mde and G. M. Ambrosano. A 3-year clinical evaluation of glass-ionomer cements used as fissure sealants. Am J Dent 2003; 16(1): 23-7.	field, school or non-practice	208	children	3	prevention
277. M. S. Amin, R. L. Harrison, T. S. Benton, M. Roberts and P. Weinstein. Effect of povidone-iodine on Streptococcus mutans in children with extensive dental caries. Pediatric dentistry 2004; 26(1): 5-10.	Secondary care or hospital or university or specialist practice	27	children	2	prevention
278. B. Azrak, A. Callaway, A. Grundheber, E. Stender and B. Willershausen. Comparison of the efficacy of chemomechanical caries removal (Carisolv) with that of conventional excavation in reducing the cariogenic flora. International journal of paediatric dentistry / the British Paedodontic Society [and] the International Association of Dentistry for Children 2004; 14(3): 182-91.	unclear	21	children	2	management
279. F. R. de Moura, E. Piva, R. G. Lund, B. Palha and F. F. Demarco. One-year clinical evaluation of two polyacid-modified resin composites (compomers) in posterior permanent teeth. J Adhes Dent 2004; 6(2): 157-62.	Secondary care or hospital or university or specialist practice	33	adults	2	management
280. J. Foley, D. Evans and A. Blackwell. Partial caries removal and cariostatic materials in carious primary molar teeth: a randomised controlled clinical trial. British dental journal 2004; 197(11): 697-701.	Secondary care or hospital or university or specialist practice	44	children	3	management
281. K. Kavvadia, A. Kakaboura, A. P. Vanderas and L. Papagiannoulis. Clinical evaluation of a compomer and an amalgam primary teeth class II restorations: a 2-year comparative study. Pediatr Dent 2004; 26(3): 245-50.	Secondary care or hospital or university or specialist practice	75	children	2	management
282. K. Kavvadia, V. Karagianni, A. Polychronopoulou and L. Papagiannouli. Primary teeth caries removal using the Carisolv chemomechanical method: a clinical trial. Pediatric dentistry 2004; 26(1): 23-8.	Secondary care or hospital or university or specialist practice	31	children	2	management
283. Y. Kinomoto, Y. Inoue and S. Ebisu. A two-year comparison of resin-based composite tunnel and Class II restorations in a randomized controlled trial. American journal of dentistry 2004; 17(4): 253-6.	Secondary care or hospital or university or specialist practice	38	adults	2	management
284. N. Kotsanos and P. Dionysopoulos. Lack of effect of fluoride releasing resin modified glass ionomer restorations on the contacting surface of adjacent primary molars. a clinical prospective study. Eur J Paediatr Dent 2004; 5(3): 136-42.	Primary care or general practice	83	children	2	prevention
285. V. Qvist, L. Laurberg, A. Poulsen and P. T. Teglers. Class II restorations in primary teeth: 7-year study on three resin-modified glass ionomer cements and a compomer. European journal of oral sciences 2004; 112(2): 188-96.	Primary care or general practice	971	children	4	management
286. V. Qvist, L. Laurberg, A. Poulsen and P. T. Teglers. Eight-year study on conventional glass ionomer and amalgam restorations in primary teeth. Acta Odontol Scand 2004; 62(1): 37-45.	primary care or general practice	666	children	2	management
287. V. Qvist, E. Manscher and P. T. Teglers. Resin-modified and conventional glass ionomer restorations in primary teeth: 8-year results. J Dent 2004; 32(4): 285-94.	primary care or general practice	640	children	2	management
288. C. Trairatvorakul and S. Piwat. Comparative clinical evaluation of slot versus dovetail Class III composite restorations in primary anterior teeth. J Clin Pediatr Dent 2004; 28(2): 125-9.	Secondary care or hospital or university or specialist practice	36	children	2	management
289. G. M. van den Dungen, A. E. Huddleston Slater and W. E. van Amerongen. [ART or conventional restorations? A final evaluation of proximal restorations in deciduous molars]. Ned Tijdschr Tandheelkd 2004; 111(9): 345-9.	Field, school or non-practice	164	children	2	management
290. C. Yu, X. J. Gao, D. M. Deng, H. K. Yip and R. J. Smales. Survival of glass ionomer restorations placed in primary molars using atraumatic restorative treatment (ART) and conventional cavity preparations: 2-year results. International dental journal 2004; 54(1): 42-6.	Secondary care or hospital or university or specialist practice	60	children	9	management
291. C. A. Conrado. Remineralization of carious dentin. II: In vivo microradiographic and chemical studies in human permanent teeth capped with calcium hydroxide. Braz Dent J 2004; 15(3): 186-9.	Unclear	24	adults	2	management
292. R. P. Ellwood, G. M. Davies, H. V. Worthington, A. S. Blinkhorn, G. O. Taylor and R. M. Davies. Relationship between area deprivation and the anticaries benefit of an oral health programme providing free fluoride toothpaste to young children. Community Dent Oral Epidemiol 2004; 32(3): 159-65.	field, school or non-practice	3467	children	3	prevention
293. S. B. Heifetz, A. Yaari and H. M. Proskin. Retention of a fluoride-releasing sealant compared with its non-fluoride analogue: interim results of a clinical study after an average of eight months. J Clin Dent 2004; 15(1): 1-5.	field, school or non-practice	294	children	2	prevention
294. P. E. Petersen, B. Peng, B. Tai, Z. Bian and M. Fan. Effect of a school-based oral health education programme in Wuhan City, Peoples Republic of China. Int Dent J 2004; 54(1): 33-41.	Field, school or non-practice	803	both	2	prevention
295. G. K. Stookey, M. S. Mau, R. L. Isaacs, C. Gonzalez-Gierbolini, R. D. Bartizek and A. R. Biesbrock. The relative anticaries effectiveness of three fluoride-containing dentifrices in Puerto Rico. Caries Res 2004; 38(6): 542-50.	Field, school or non-practice	955	children	3	prevention
296. I. Thorild, B. Lindau and S. Twetman. Salivary mutans streptococci and dental caries in three-year-old children after maternal exposure to chewing gums containing combinations of xylitol, sorbitol, chlorhexidine, and fluoride. Acta Odontol Scand 2004; 62(5): 245-50.	field, school or non-practice	589	children	3	prevention
297. C. C. Wyatt and M. I. MacEntee. Caries management for institutionalized elders using fluoride and chlorhexidine mouthrinses. Community Dent Oral Epidemiol 2004; 32(5): 322-8.	field, school or non-practice	369	adults	3	management
298. E. Yildiz, C. Dorter, B. Efes and F. Koray. A comparative study of two fissure sealants: a 2-year clinical follow-up. J Oral Rehabil 2004; 31(10): 979-84.	Secondary care or hospital or university or specialist practice	59	adults	2	prevention
299. K. L. Allen, T. L. Salgado, M. N. Janal and V. P. Thompson. Removing carious dentin using a polymer instrument without anesthesia versus a carbide bur with anesthesia. Journal of the American Dental Association (1939) 2005; 136(5): 643-51.	Secondary care or hospital or university or specialist practice	20	adults	2	management
300. Z. D. Baghdadi. The clinical evaluation of a single-bottle adhesive system with three restorative materials in children: six-month results. General dentistry 2005; 53(5): 357-65.	Secondary care or hospital or university or specialist practice	36	children	3	management
301. M. Belluz, M. Pedrocca and M. Gagliani. Restorative treatment of cervical lesions with resin composites: 4-year results. American journal of dentistry 2005; 18(6): 307-10.	Unclear	21	adults	2	management
302. J. Bergmann, J. Leitão, C. Kultje, D. Bergmann and M. J. Clode. Removing dentine caries in deciduous teeth with Carisolv: a randomised, controlled, prospective study with six-month follow-up, comparing chemomechanical treatment with drilling. Oral health & preventive dentistry 2005; 3(2): 105-11.	Mixed	46	children	2	management
303. C. T. Dülgergil, E. Ercan and I. Yildirim. A combined application of ART-fluoride varnish for immigrant junior field-workers: 12-months follow-up field trial in rural Anatolia. Oral health & preventive dentistry 2005; 3(2): 97-104.	field, school or non-practice	37	children	2	management
304. C. T. Dulgergil, M. Soyman and A. Civelek. Atraumatic restorative treatment with resin-modified glass ionomer material: short-term results of a pilot study. Med Princ Pract 2005; 14(4): 277-80.	field, school or non-practice	37	children	2	management
305. S. S. Gomez, C. P. Basili and C. G. Emilson. A 2-year clinical evaluation of sealed noncavitated approximal posterior carious lesions in adolescents. Clinical oral investigations 2005; 9(4): 239-43.	Primary care or general practice	50	both	2	management
306. N. Krämer, F. García-Godoy and R. Frankenberger. Evaluation of resin composite materials. Part II: in vivo investigations. American journal of dentistry 2005; 18(2): 75-81.	Secondary care or hospital or university or specialist practice	31	adults	2	management
307. S. L. Pinheiro, M. R. Simionato, J. C. Imparato and M. Oda. Antibacterial activity of glass-ionomer cement containing antibiotics on caries lesion microorganisms. American journal of dentistry 2005; 18(4): 261-6.	Secondary care or hospital or university or specialist practice	40	children	2	management
308. M. Qin and H. Liu. Clinical evaluation of a flowable resin composite and flowable compomer for preventive resin restorations. Operative dentistry 2005; 30(5): 580-7.	Secondary care or hospital or university or specialist practice	165	children	2	management
309. M. J. Wicht, R. Haak, S. Kneist and M. J. Noack. A triclosan-containing compomer reduces Lactobacillus spp. predominant in advanced carious lesions. Dental materials 2005; 21(9): 831-6.	Secondary care or hospital or university or specialist practice	20	adults	3	management
310. A. M. Acevedo, C. Machado, L. E. Rivera, M. Wolff and I. Kleinberg. The inhibitory effect of an arginine bicarbonate/calcium carbonate CaviStat-containing dentifrice on the development of dental caries in Venezuelan school children. J Clin Dent 2005; 16(3): 63-70.	Field, school or non-practice	726	children	2	prevention
311. G. M. Davies, J. T. Duxbury, N. J. Boothman, R. M. Davies and A. S. Blinkhorn. A staged intervention dental health promotion programme to reduce early childhood caries. Community Dent Health 2005; 22(2): 118-22.	field, school or non-practice	1545	children	2	prevention
312. M. A. Ferreira, R. Latorre Mdo, C. S. Rodrigues and K. C. Lima. Effect of regular fluoride gel application on incipient carious lesions. Oral Health Prev Dent 2005; 3(3): 141-9.	field, school or non-practice	307	children	3	management
313. A. Hoszek, I. Struzycka, A. Jozefowicz, D. Wojcieszek, M. Wierzbicka, K. Wretlind and D. Ericson. Chlorhexidine-containing glass ionomer cement. A clinical investigation on the fissure caries inhibiting effect in first permanent molars. Swed Dent J 2005; 29(3): 89-96.	Primary care or general practice	262	children	2	prevention
314. R. J. Jackson, H. N. Newman, G. J. Smart, E. Stokes, J. I. Hogan, C. Brown and J. Seres. The effects of a supervised toothbrushing programme on the caries increment of primary school children, initially aged 5-6 years. Caries Res 2005; 39(2): 108-15.	Field, school or non-practice	517	children	2	prevention
315. H. Jiang, Z. Bian, B. J. Tai, M. Q. Du and B. Peng. The effect of a bi-annual professional application of APF foam on dental caries increment in primary teeth: 24-month clinical trial. J Dent Res 2005; 84(3): 265-8.	field, school or non-practice	392	children	2	prevention
316. V. Pardi, A. C. Pereira, G. M. Ambrosanoand C. Meneghim Mde. Clinical evaluation of three different materials used as pit and fissure sealant: 24-months results. J Clin Pediatr Dent 2005; 29(2): 133-7.	field, school or non-practice	113	children	3	prevention
317. K. J. Toumba and M. E. Curzon. A clinical trial of a slow-releasing fluoride device in children. Caries Res 2005; 39(3): 195-200.	Field, school or non-practice	174	children	2	prevention
318. T. Vachirarojpisan, K. Shinada and Y. Kawaguchi. The process and outcome of a programme for preventing early childhood caries in Thailand. Community Dent Health 2005; 22(4): 253-9.	field, school or non-practice	520	children	2	prevention
319. M. Weiss, J. Weiss, R. Muller-Hartwich, B. Meier and P. G. Jost-Brinkmann. Chlorhexidine in cleft lip and palate patients with multibracket appliances. Results of a prospective study on the effectiveness of two different chlorhexidine preparations in cleft lip and palate patients with multibracket appliances. J Orofac Orthop 2005; 66(5): 349-62.	secondary care or hospital or university or specialist practice	68	children	2	prevention
320. M. Bravo, J. Montero, J. J. Bravo, P. Baca and J. C. Llodra. Sealant and fluoride varnish in caries: a randomized trial. Journal of dental research 2005; 84(12): 1138-43.	field, school or non-practice	362	children	3	prevention
321. B. L. Chadwick, E. T. Treasure and R. A. Playle. A randomised controlled trial to determine the effectiveness of glass ionomer sealants in pre-school children. Caries research 2005; 39(1): 34-40.	Mixed	508	children	2	prevention
322. G. J. Truin and M. A. t Hof. Professionally applied fluoride gel in low-caries 10.5-year-olds. Journal of dental research 2005; 84(5): 418-21.	Secondary care or hospital or university or specialist practice	594	children	2	prevention
323. W. M. Al-Omari, Q. D. Al-Omari and R. Omar. Effect of cavity disinfection on postoperative sensitivity associated with amalgam restorations. Operative dentistry 2006; 31(2): 165-70.	Secondary care or hospital or university or specialist practice	120	adults	6	management
324. I. Andersson-Wenckert and K. Sunnegardh-Gronberg. Flowable resin composite as a class II restorative in primary molars: A two-year clinical evaluation. Acta Odontol Scand 2006; 64(6): 334-40.	Primary care or general practice	61	children	2	management
325. D. C. Bellinger, F. Trachtenberg, L. Barregard, M. Tavares, E. Cernichiari, D. Daniel and S. McKinlay. Neuropsychological and renal effects of dental amalgam in children: a randomized clinical trial. Jama 2006; 295(15): 1775-83.	Primary care or general practice	534	children	2	management
326. J. A. Bochove and W. E. Amerongen. The influence of restorative treatment approaches and the use of local analgesia, on the children's discomfort. European archives of paediatric dentistry 2006; 7(1): 11-6.	unclear	300	children	4	management
327. W. D. Browning, M. L. Myers, D. C. Chan, M. C. Downey, R. M. Pohjola and K. B. Frazier. Performance of 2 packable composites at 12 months. Quintessence Int 2006; 37(5): 361-8.	unclear	52	adults	4	management
328. M. Chomyszyn-Gajewska, H. Kwapinska and J. Zarzecka. Pain perception in children during caries removal with the Vector system: a pilot study. Eur Arch Paediatr Dent 2006; 7(1): 38-41.	Secondary care or hospital or university or specialist practice	31	children	2	management
329. T. A. DeRouen, M. D. Martin, B. G. Leroux, B. D. Townes, J. S. Woods, J. Leitão, A. Castro-Caldas, H. Luis, M. Bernardo, G. Rosenbaum and I. P. Martins. Neurobehavioral effects of dental amalgam in children: a randomized clinical trial. Jama 2006; 295(15): 1784-92.	Primary care or general practice	534	children	2	management
330. E. Eden, A. Topaloglu-Ak, J. E. Frencken and M. van't Hof. Survival of self-etch adhesive Class II composite restorations using ART and conventional cavity preparations in primary molars. American journal of dentistry 2006; 19(6): 359-63.	Secondary care or hospital or university or specialist practice	157	children	2	management
331. B. G. Efes, C. Dörter, Y. Gömeç and F. Koray. Two-year clinical evaluation of ormocer and nanofill composite with and without a flowable liner. Journal of adhesive dentistry 2006; 8(2): 119-26.	Secondary care or hospital or university or specialist practice	54	adults	4	management
332. N. K. Ersin, U. Candan, A. Aykut, O. Oncag, C. Eronat and T. Kose. A clinical evaluation of resin-based composite and glass ionomer cement restorations placed in primary teeth using the ART approach: results at 24 months. J Am Dent Assoc 2006; 137(11): 1529-36.	Field, school or non-practice	219	children	2	management
333. N. K. Ersin, A. Uzel, A. Aykut, U. Candan and C. Eronat. Inhibition of cultivable bacteria by chlorhexidine treatment of dentin lesions treated with the ART technique. Caries research 2006; 40(2): 172-7.	Unclear	219	children	2	management
334. J. E. Frencken, D. Taifour and M. A. t Hof. Survival of ART and amalgam restorations in permanent teeth of children after 6.3 years. Journal of dental research 2006; 85(7): 622-6.	Primary care or general practice	681	children	2	management
335. V. V. Gordan, J. L. Riley, P. K. Blaser and I. A. Mjör. 2-year clinical evaluation of alternative treatments to replacement of defective amalgam restorations. Operative dentistry 2006; 31(4): 418-25.	Secondary care or hospital or university or specialist practice	45	adults	5	management
336. R. H. Kuijs, W. M. Fennis, C. M. Kreulen, F. J. Roeters, N. H. Creugers and R. C. Burgersdijk. A randomized clinical trial of cusp-replacing resin composite restorations: efficiency and short-term effectiveness. International journal of prosthodontics 2006; 19(4): 349-54.	Secondary care or hospital or university or specialist practice	94	adults	2	management
337. J. F. Liu, Y. L. Lai, W. Y. Shu and S. Y. Lee. Acceptance and efficiency of Er:YAG laser for cavity preparation in children. Photomedicine and laser surgery 2006; 24(4): 489-93.	Secondary care or hospital or university or specialist practice	40	children	2	management
338. E. C. Lo, Y. Luo, H. P. Tan, J. E. Dyson and E. F. Corbet. ART and conventional root restorations in elders after 12 months. Journal of dental research 2006; 85(10): 929-32.	Field, school or non-practice	103	adults	2	management
339. J. J. Marchi, F. B. Araujo, A. M. Fröner, L. H. Straffon and J. E. Nör. Indirect pulp capping in the primary dentition: a 4 year follow-up study. Journal of clinical pediatric dentistry 2006; 31(2): 68-71.	Unclear	17	children	2	management
340. S. Martignon, K. R. Ekstrand and R. Ellwood. Efficacy of sealing proximal early active lesions: an 18-month clinical study evaluated by conventional and subtraction radiography. Caries research 2006; 40(5): 382-8.	Secondary care or hospital or university or specialist practice	90	adults	2	management
341. J. P. Menezes, A. Rosenblatt and E. Medeiros. Clinical evaluation of atraumatic restorations in primary molars: a comparison between 2 glass ionomer cements. Journal of dentistry for children (Chicago, Ill.) 2006; 73(2): 91-7.	unclear	110	children	6	management
342. R. J. Mhaville, W. E. Amerongen and G. J. Mandari. Residual caries and marginal integrity in relation to Class II glass ionomer restorations in primary molars. European archives of paediatric dentistry 2006; 7(2): 81-4.	Field, school or non-practice	217	children	3	management
343. G. C. Moncada, J. Martin, E. Fernandez, P. G. Vildosola, C. Caamano, M. J. Caro, I. A. Mjor and V. V. Gordan. Alternative treatments for resin-based composite and amalgam restorations with marginal defects: a 12-month clinical trial. General dentistry 2006; 54(5): 314-8.	Secondary care or hospital or university or specialist practice	66	adults	5	management
344. F. M. Pascon, K. R. Kantovitz, A. S. Caldo-Teixeira, A. F. Borges, T. N. Silva, R. M. Puppin-Rontani and F. Garcia-Godoy. Clinical evaluation of composite and compomer restorations in primary teeth: 24-month results. J Dent 2006; 34(6): 381-8.	Unclear	30	children	2	management
345. M. C. Peters, M. H. Flamenbaum, N. N. Eboda, R. J. Feigal and M. R. Inglehart. Chemomechanical caries removal in children: efficacy and efficiency. Journal of the American Dental Association (1939) 2006; 137(12): 1658-66.	Secondary care or hospital or university or specialist practice	50	children	2	management
346. A. C. Roeleveld, W. E. Amerongen and G. J. Mandari. Influence of residual caries and cervical gaps on the survival rate of Class II glass ionomer restorations. European archives of paediatric dentistry 2006; 7(2): 85-91.	unclear	217	children	3	management
347. K. Wan, Q. Jing and J. Z. Zhao. Evaluation of oral midazolam as conscious sedation for pediatric patients in oral restoration. Chinese medical sciences journal = Chung-kuo i hsüeh k'o hsüeh tsa chih / Chinese Academy of Medical Sciences 2006; 21(3): 163-6.	Unclear	40	children	2	management
348. A. Aljehani, M. A. Yousif, B. Angmar-Mansson and X. Q. Shi. Longitudinal quantification of incipient carious lesions in postorthodontic patients using a fluorescence method. Eur J Oral Sci 2006; 114(5): 430-4.	secondary care or hospital or university or specialist practice	12	both	2	management
349. S. H. Al-Jundi, M. Hammad and H. Alwaeli. The efficacy of a school-based caries preventive program: a 4-year study. Int J Dent Hyg 2006; 4(1): 42124.	Field, school or non-practice	856	children	2	prevention
350. A. Borutta, G. Reuscher, S. Hufnagl and S. Mobius. [Caries prevention with fluoride varnishes among preschool children]. Gesundheitswesen 2006; 68(11): 731-4.	field, school or non-practice	200	children	3	prevention
351. M. S. Chambers, J. R. Mellberg, H. J. Keene, O. J. Bouwsma, A. S. Garden, T. Sipos and T. J. Fleming. Clinical evaluation of the intraoral fluoride releasing system in radiation-induced xerostomic subjects. Part 2: Phase I study. Oral Oncol 2006; 42(9): 946-53.	secondary care or hospital or university or specialist practice	22	adults	2	prevention
352. M. Q. Du, B. J. Tai, H. Jiang, E. C. Lo, M. W. Fan and Z. Bian. A two-year randomized clinical trial of chlorhexidine varnish on dental caries in Chinese preschool children. J Dent Res 2006; 85(6): 557-9.	Field, school or non-practice	334	children	2	prevention
353. L. Burbridge, Z. Nugent and C. Deery. A randomized controlled trial of the effectiveness of a one-step conditioning agent in sealant placement: 6-month results. Int J Paediatr Dent 2006; 16(6): 424-30.	Primary care or general practice	60	children	2	prevention
354. M. Ganesh and S. Tandon. Clinical evaluation of FUJI VII sealant material. Journal of clinical pediatric dentistry 2006; 31(1): 52-7.	unclear	200	children	4	prevention
355. R. M. Puppin-Rontani, M. E. Baglioni-Gouvea, M. F. deGoes and F. Garcia-Godoy. Compomer as a pit and fissure sealant: effectiveness and retention after 24 months. J Dent Child (Chic) 2006; 73(1): 31-6.	Field, school or non-practice	57	children	2	prevention
356. G. Vivaldi-Rodrigues, C. F. Demito, S. J. Bowman and A. L. Ramos. The effectiveness of a fluoride varnish in preventing the development of white spot lesions. World journal of orthodontics 2006; 7(2): 138-44.	Secondary care or hospital or university or specialist practice	10	children	2	prevention
357. A. I. Abdalla and F. Garcia-Godoy. Clinical performance of a self-etch adhesive in Class V restorations made with and without acid etching. Journal of dentistry 2007; 35(7): 558-63.	Unclear	24	adults	3	management
358. K. Bekes, L. Boeckler, C. R. Gernhardt and H. G. Schaller. Clinical performance of a self-etching and a total-etch adhesive system - 2-year results. Journal of oral rehabilitation 2007; 34(11): 855-61.	Secondary care or hospital or university or specialist practice	50	adults	2	management
359. R. Franzon, L. Casagrande, A. S. Pinto, F. García-Godoy, M. Maltz and F. B. Araujo. Clinical and radiographic evaluation of indirect pulp treatment in primary molars: 36 months follow-up. American journal of dentistry 2007; 20(3): 189-92.	unclear	20	children	2	management
360. J. E. Frencken, S. Imazato, C. Toi, J. Mulder, S. Mickenautsch, Y. Takahashi and S. Ebisu. Antibacterial effect of chlorhexidine- containing glass ionomer cement in vivo: a pilot study. Caries research 2007; 41(2): 102-7.	Field, school or non-practice	572	children	2	management
361. J. E. Frencken, M. A. t Hof and D. Taifour. Caries preventive effect of occlusal sealant extension to ART restorations compared with non-extended amalgam restorations. Oral health & preventive dentistry 2007; 5(1): 55-61.	Primary care or general practice	572	children	2	management
362. J. E. Frencken, M. A. van't Hof, D. Taifour and I. Al-Zaher. Effectiveness of ART and traditional amalgam approach in restoring single-surface cavities in posterior teeth of permanent dentitions in school children after 6.3 years. Community dentistry and oral epidemiology 2007; 35(3): 207-14.	Primary care or general practice	681	children	2	management
363. M. C. Gemert-Schriks. [Post-academic dental specialties. 11. Discomfort during atraumatic restorative treatment (ART) versus conventional restorative treatment]. Nederlands tijdschrift voor tandheelkunde 2007; 114(5): 213-7.	field, school or non-practice	403	children	2	management
364. N. Hoef and E. Amerongen. Influence of local anaesthesia on the quality of class II glass ionomer restorations. International journal of paediatric dentistry / the British Paedodontic Society [and] the International Association of Dentistry for Children 2007; 17(4): 239-47.	unclear	299	children	4	management
365. M. R. Inglehart, M. C. Peters, M. H. Flamenbaum, N. N. Eboda and R. J. Feigal. Chemomechanical caries removal in children: an operator's and pediatric patients' responses. J Am Dent Assoc 2007; 138(1): 47-55.	Secondary care or hospital or university or specialist practice	50	children	2	management
366. N. P. Innes, D. J. P. Evans and D. R. Stirrups. The Hall Technique: a randomized controlled clinical trial of a novel method of managing carious primary molars in general dental practice; acceptability of the technique and outcomes at 23 months. BMC oral health 2007; 7(18): .	Primary care or general practice	132	children	2	management
367. Z. Kirzioglu, T. Gurbuz and Y. Yilmaz. Clinical evaluation of chemomechanical and mechanical caries removal: status of the restorations at 3, 6, 9 and 12 months. Clinical oral investigations 2007; 11(1): 69-76.	Secondary care or hospital or university or specialist practice	28	children	2	management
368. A. Lindberg, J. W. van Dijken and M. Lindberg. Nine-year evaluation of a polyacid-modified resin composite/resin composite open sandwich technique in Class II cavities. J Dent 2007; 35(2): 124-9.	primary care or general practice	57	adults	2	management
369. R. G. Lund, F. P. Sehn, E. Piva, D. Detoni, F. R. Moura, P. E. Cardoso and F. F. Demarco. Clinical performance and wear resistance of two compomers in posterior occlusal restorations of permanent teeth: six-year follow-up. Oper Dent 2007; 32(2): 118-23.	Secondary care or hospital or university or specialist practice	33	both	2	management
370. J. Wang and H. M. Wang. [Effects of three caries removal methods on children's dental fear evaluated by physiological measure]. Shanghai Kou Qiang Yi Xue [Shanghai Journal of Stomatology] 2007; 16(2): 149-52.	Unclear	90	children	3	management
371. C. C. Wyatt, G. Maupome, P. P. Hujoel, M. I. MacEntee, G. R. Persson, R. E. Persson and H. A. Kiyak. Chlorhexidine and preservation of sound tooth structure in older adults. A placebo-controlled trial. Caries research 2007; 41(2): 93-101.	field, school or non-practice	1101	adults	2	prevention
372. Z. Ergucu and L. S. Turkun. Clinical performance of novel resin composites in posterior teeth: 18-month results. J Adhes Dent 2007; 9(2): 209-16.	secondary care or hospital or university or specialist practice	30	adults	2	management
373. H. Hausen, L. Seppa, R. Poutanen, A. Niinimaa, S. Lahti, S. Karkkainen and I. Pietila. Noninvasive control of dental caries in children with active initial lesions. A randomized clinical trial. Caries Res 2007; 41(5): 384-91.	Field, school or non-practice	497	children	2	prevention
374. S. B. Heifetz, A. Yaari and H. Proskin. Anticaries effectiveness of a fluoride and nonfluoride sealant. J Calif Dent Assoc 2007; 35(8): 573-7.	Field, school or non-practice	294	children	2	prevention
375. A. S. Papas, M. Singh, D. Harrington, K. Ortblad, M. de Jager and M. Nunn. Reduction in caries rate among patients with xerostomia using a power toothbrush. Spec Care Dentist 2007; 27(2): 46-51.	Unclear	80	adults	2	prevention
376. J. F. Schirrmeister, J. P. Gebrande, M. J. Altenburger, J. S. Monting and E. Hellwig. Effect of dentifrice containing 5000 ppm fluoride on non-cavitated fissure carious lesions in vivo after 2 weeks. Am J Dent 2007; 20(4): 212-6.	Secondary care or hospital or university or specialist practice	30	adults	2	management
377. G. J. Truin and M. van't Hof. The effect of fluoride gel on incipient carious lesions in a low-caries child population. Community Dent Oral Epidemiol 2007; 35(4): 250-4.	unclear	596	children	2	management
378. L. Zanin, M. C. Meneghim, A. V. Assaf, K. L. Cortellazzi and A. C. Pereira. Evaluation of an educational program for children with high risk of caries. J Clin Pediatr Dent 2007; 31(4): 246-50.	Field, school or non-practice	60	children	2	prevention
379. P. Baca, M. Bravo, A. P. Baca, A. Jiménez and M. P. González-Rodríguez. Retention of three fissure sealants and a dentin bonding system used as fissure sealant in caries prevention: 12-month follow-up results. Medicina oral, patología oral y cirugía bucal 2007; 12(6): E459-63.	field, school or non-practice	67	children	4	prevention
380. L. Burbridge, Z. Nugent and C. Deery. A randomized controlled trial of the effectiveness of a one-step conditioning agent in fissure sealant placement: 12 month results. European archives of paediatric dentistry 2007; 8(1): 49-54.	mixed	60	children	2	prevention
381. R. G. Amorim, S. C. Leal, A. C. Bezerra, F. P. Amorim and O. A. Toledo. Association of chlorhexidine and fluoride for plaque control and white spot lesion remineralization in primary dentition. International journal of paediatric dentistry / the British Paedodontic Society [and] the International Association of Dentistry for Children 2008; 18(6): 446-51.	field, school or non-practice	80	children	4	management
382. M. Atieh. Stainless steel crown versus modified open-sandwich restorations for primary molars: a 2-year randomized clinical trial. Int J Paediatr Dent 2008; 18(5): 325-32.	Primary care or general practice	87	children	2	management
383. T. J. Barata, E. Bresciani, M. C. Mattos, J. R. Lauris, D. Ericson and M. F. Navarro. Comparison of two minimally invasive methods on the longevity of glass ionomer cement restorations: short-term results of a pilot study. Journal of applied oral science : revista FOB 2008; 16(2): 155-60.	Primary care or general practice	50	adults	2	management
384. D. C. Bellinger, F. Trachtenberg, A. Zhang, M. Tavares, D. Daniel and S. McKinlay. Dental amalgam and psychosocial status: the New England Children's Amalgam Trial. Journal of dental research 2008; 87(5): 470-4.	Primary care or general practice	534	children	2	management
385. B. Buyukgural and Z. C. Cehreli. Effect of different adhesive protocols vs calcium hydroxide on primary tooth pulp with different remaining dentin thicknesses:24-month results. Clin Oral Investig 2008; 12(1): 91-6.	unclear	97	children	4	management
386. L. Casagrande, L. W. Bento, S. O. Rerin, R. Lucas Ede, D. M. Dalpian and F. B. de Araujo. In vivo outcomes of indirect pulp treatment using a self-etching primer versus calcium hydroxide over the demineralized dentin in primary molars. J Clin Pediatr Dent 2008; 33(2): 131-5.	Secondary care or hospital or university or specialist practice	21	children	2	management
387. D. C. Chan, W. D. Browning, K. B. Frazier and M. G. Brackett. Clinical evaluation of the soft-start (pulse-delay) polymerization technique in Class I and II composite restorations. Operative dentistry 2008; 33(3): 265-71.	Unclear	29	adults	2	management
388. N. K. Ersin, A. Aykut, U. Candan, O. Onça, C. Eronat and T. Kose. The effect of a chlorhexidine containing cavity disinfectant on the clinical performance of high-viscosity glass-ionomer cement following ART: 24-month results. American journal of dentistry 2008; 21(1): 39-43.	Field, school or non-practice	126	children	2	management
389. G. Moncada, E. Fernández, J. Martín, C. Arancibia, I. A. Mjör and V. V. Gordan. Increasing the longevity of restorations by minimal intervention: a two-year clinical trial. Operative dentistry 2008; 33(3): 258-64.	secondary care or hospital or university or specialist practice	66	adults	5	management
390. C. A. Oliveira, P. F. Dias, M. P. Dos Santos and L. C. Maia. Split mouth randomized controlled clinical trial of beveled cavity preparations in primary molars: an 18-Month follow up. Journal of dentistry 2008; 36(9): 754-8.	Secondary care or hospital or university or specialist practice	32	children	2	management
391. B. J. Shenker, N. N. Maserejian, A. Zhang and S. McKinlay. Immune function effects of dental amalgam in children: a randomized clinical trial. Journal of the American Dental Association (1939) 2008; 139(11): 1496-505.	Primary care or general practice	66	children	2	management
392. F. Trachtenberg, N. N. Maserejian, M. Tavares, J. A. Soncini and C. Hayes. Extent of tooth decay in the mouth and increased need for replacement of dental restorations: the New England Children's Amalgam Trial. Pediatr Dent 2008; 30(5): 388-92.	Primary care or general practice	534	children	2	management
393. M. C. van Gemert-Schriks, W. E. van Amerongen, J. M. ten Cate and I. H. Aartman. The effect of different dental treatment strategies on the oral health of children: a longitudinal randomised controlled trial. Clin Oral Investig 2008; 12(4): 361-8.	Field, school or non-practice	380	children	2	management
394. S. Asokan, J. Rathan, M. S. Muthu, P. V. Rathna, P. Emmadi, Raghuraman and Chamundeswari. Effect of oil pulling on Streptococcus mutans count in plaque and saliva using Dentocult SM Strip mutans test: a randomized, controlled, triple-blind study. J Indian Soc Pedod Prev Dent 2008; 26(1): 42197.	Field, school or non-practice	20	children	2	prevention
395. C. H. Chu and E. C. Lo. Microhardness of dentine in primary teeth after topical fluoride applications. J Dent 2008; 36(6): 387-91.	field, school or non-practice	unclear	children	2	management
396. N. K. Ersin, E. Eden, N. Eronat, F. I. Totu and M. Ates. Effectiveness of 2-year application of school-based chlorhexidine varnish, sodium fluoride gel, and dental health education programs in high-risk adolescents. Quintessence Int 2008; 39(2): e45-51.	field, school or non-practice	149	children	3	prevention
397. X. Fan, X. Li, H. Wan, D. Hu, Y. P. Zhang, A. R. Volpe and W. DeVizio. Clinical investigation of the anticaries efficacy of a 1.14% sodium monofluorophosphate (SMFP) calcium carbonate-based dentifrice: a two-year caries clinical trial on children in China. J Clin Dent 2008; 19(4): 134-7.	field, school or non-practice	1200	children	3	prevention
398. S. Gomez, S. Uribe, J. E. Onetto and C. G. Emilson. SEM analysis of sealant penetration in posterior approximal enamel carious lesions in vivo. J Adhes Dent 2008; 10(2): 151-6.	Secondary care or hospital or university or specialist practice	7	children	2	management
399. H. P. Lawrence, D. Binguis, J. Douglas, L. McKeown, B. Switzer, R. Figueiredo and A. Laporte. A 2-year community-randomized controlled trial of fluoride varnish to prevent early childhood caries in Aboriginal children. Community Dent Oral Epidemiol 2008; 36(6): 503-16.	field, school or non-practice	1275	children	2	prevention
400. P. L. Lobo, C. B. de Carvalho, S. G. Fonseca, R. S. de Castro, A. J. Monteiro, M. C. Fonteles and C. S. Fonteles. Sodium fluoride and chlorhexidine effect in the inhibition of mutans streptococci in children with dental caries: a randomized, double-blind clinical trial. Oral Microbiol Immunol 2008; 23(6): 486-91.	Secondary care or hospital or university or specialist practice	35	children	2	management
401. R. Neeraja, A. Anantharaj, P. Praveen, V. Karthik and M. Vinitha. The effect of povidone-iodine and chlorhexidine mouth rinses on plaque Streptococcus mutans count in 6- to 12-year-old school children: an in vivo study. J Indian Soc Pedod Prev Dent 2008; 26 Suppl 1(): S14-8.	Field, school or non-practice	45	children	3	prevention
402. J. G. Whittle, H. F. Whitehead and C. M. Bishop. A randomised control trial of oral health education provided by a health visitor to parents of pre-school children. Community Dent Health 2008; 25(1): 28-32.	field, school or non-practice	501	children	2	prevention
403. L. Xhemnica, D. Sulo, R. Rroco and D. Hysi. Fluoride varnish application: a new prophylactic method in Albania. Effect on enamel carious lesions in permanent dentition. Eur J Paediatr Dent 2008; 9(2): 93-6.	field, school or non-practice	92	children	2	management
404. H. E. Amin. Clinical and antibacterial effectiveness of three different sealant materials. Journal of dental hygiene 2008; 82(5): 45.	Secondary care or hospital or university or specialist practice	45	children	3	prevention
405. E. Jodkowska. Efficacy of pit and fissure sealing: long-term clinical observations. Quintessence international (Berlin, Germany : 1985) 2008; 39(7): 593-602.	Unclear	360	children	3	prevention
406. B. K. Kamala and A. M. Hegde. Fuji III vs. Fuji VII glass ionomer sealants--a clinical study. J Clin Pediatr Dent 2008; 33(1): 29-33.	Unclear		children	3	prevention
407. S. Kervanto-Seppälä, E. Lavonius, I. Pietilä, J. Pitkäniemi, J. H. Meurman and E. Kerosuo. Comparing the caries-preventive effect of two fissure sealing modalities in public health care: a single application of glass ionomer and a routine resin-based sealant programme. A randomized split-mouth clinical trial. International journal of paediatric dentistry / the British Paedodontic Society [an…	primary care or general practice	599	children	2	prevention
408. A. K. Mascarenhas, H. Nazar, S. Al-Mutawaa and P. Soparkar. Effectiveness of primer and bond in sealant retention and caries prevention. Pediatric dentistry 2008; 30(1): 25-8.	field, school or non-practice	78	children	2	prevention
409. K. Skrinjaric, D. N. Vranic, D. Glavina and I. Skrinjaric. Heat-treated glass ionomer cement fissure sealants: retention after 1 year follow-up. Int J Paediatr Dent 2008; 18(5): 368-73.	Secondary care or hospital or university or specialist practice	62	children	3	prevention
410. P. Subramaniam, S. Konde and D. K. Mandanna. Retention of a resin-based sealant and a glass ionomer used as a fissure sealant: a comparative clinical study. Journal of the Indian Society of Pedodontics and Preventive Dentistry 2008; 26(3): 114-20.	Secondary care or hospital or university or specialist practice	107	children	2	prevention
411. M. Alkilzy, C. Berndt, C. Meller, M. Schidlowski and C. Splieth. Sealing of proximal surfaces with polyurethane tape: a two-year clinical and radiographic feasibility study. Journal of adhesive dentistry 2009; 11(2): 91-4.	Secondary care or hospital or university or specialist practice	50	adults	2	management
412. M. M. Braga, F. M. Mendes, M. S. De Benedetto and J. C. Imparato. Effect of silver diammine fluoride on incipient caries lesions in erupting permanent first molars: a pilot study. J Dent Child (Chic) 2009; 76(1): 28-33.	Secondary care or hospital or university or specialist practice	22	children	3	management
413. M. F. Burrow, D. Banomyong, C. Harnirattisai and H. H. Messer. Effect of glass-ionomer cement lining on postoperative sensitivity in occlusal cavities restored with resin composite--a randomized clinical trial. Operative dentistry 2009; 34(6): 648-55.	Secondary care or hospital or university or specialist practice	70	adults	4	management
414. L. Casagrande, C. A. Falster, V. Hipolito, M. F. Góes, L. H. Straffon, J. E. Nör and F. B. Araujo. Effect of adhesive restorations over incomplete dentin caries removal: 5-year follow-up study in primary teeth. Journal of dentistry for children (Chicago, Ill.) 2009; 76(2): 117-22.	Secondary care or hospital or university or specialist practice	unclear	children	2	management
415. D. M. de Menezes Abreu, S. C. Leal and J. E. Frencken. Self-report of pain in children treated according to the atraumatic restorative treatment and the conventional restorative treatment--a pilot study. J Clin Pediatr Dent 2009; 34(2): 151-5.	Secondary care or hospital or university or specialist practice	40	children	2	management
416. J. W. Dijken and A. Lindberg. Clinical effectiveness of a low-shrinkage resin composite: a five-year evaluation. Journal of adhesive dentistry 2009; 11(2): 143-8.	primary care or general practice	50	adults	2	management
417. M. P. dos Santos, M. Passos, R. R. Luiz and L. C. Maia. A randomized trial of resin-based restorations in class I and class II beveled preparations in primary molars: 24-month results. J Am Dent Assoc 2009; 140(2): 156-66.	Secondary care or hospital or university or specialist practice	48	children	3	management
418. C. Duque, C. Negrini Tde, N. T. Sacono, D. M. Spolidorio, C. A. de Souza Costa and J. Hebling. Clinical and microbiological performance of resin-modified glass-ionomer liners after incomplete dentine caries removal. Clin Oral Investig 2009; 13(4): 465-71.	Unclear	20	children	3	management
419. P. Hietasalo, L. Seppä, S. Lahti, A. Niinimaa, J. Kallio, P. Aronen, H. Sintonen and H. Hausen. Cost-effectiveness of an experimental caries-control regimen in a 3.4-yr randomized clinical trial among 11-12-yr-old Finnish schoolchildren. European journal of oral sciences 2009; 117(6): 728-33.	Field, school or non-practice	497	children	2	prevention
420. A. M. Kemoli and W. E. Amerongen. Influence of the cavity-size on the survival rate of proximal ART restorations in primary molars. International journal of paediatric dentistry / the British Paedodontic Society [and] the International Association of Dentistry for Children 2009; 19(6): 423-30.	field, school or non-practice	804	children	3	management
421. M. A. Klaassen, J. S. Veerkamp and J. Hoogstraten. Young children's Oral Health-Related Quality of Life and dental fear after treatment under general anaesthesia: a randomized controlled trial. European journal of oral sciences 2009; 117(3): 273-8.	Secondary care or hospital or university or specialist practice	104	children	4	management
422. N. Krämer, C. Reinelt, G. Richter and R. Frankenberger. Four-year clinical performance and marginal analysis of pressed glass ceramic inlays luted with ormocer restorative vs. conventional luting composite. Journal of dentistry 2009; 37(11): 813-9.	Unclear	24	adults	2	management
423. E. C. Lula, V. Monteiro-Neto, C. M. Alves and C. C. Ribeiro. Microbiological analysis after complete or partial removal of carious dentin in primary teeth: a randomized clinical trial. Caries research 2009; 43(5): 354-8.	Unclear	30	children	2	management
424. G. Moncada, J. Martin, E. Fernández, M. C. Hempel, I. A. Mjör and V. V. Gordan. Sealing, refurbishment and repair of Class I and Class II defective restorations: a three-year clinical trial. Journal of the American Dental Association (1939) 2009; 140(4): 425-32.	Secondary care or hospital or university or specialist practice	66	adults	5	management
425. T. Peric, D. Markovic and B. Petrovic. Clinical evaluation of a chemomechanical method for caries removal in children and adolescents. Acta odontologica Scandinavica 2009; 67(5): 277-83.	Secondary care or hospital or university or specialist practice	120	children	2	management
426. A. Prabhakar and N. K. Kiran. Clinical evaluation of polyamide polymer burs for selective carious dentin removal. Journal of contemporary dental practice 2009; 10(4): 26-34.	Unclear	40	children	2	management
427. A. Topaloglu-Ak, E. Eden, J. E. Frencken and O. Oncag. Two years survival rate of class II composite resin restorations prepared by ART with and without a chemomechanical caries removal gel in primary molars. Clin Oral Investig 2009; 13(3): 325-32.	Unclear	327	children	2	management
428. F. Trachtenberg, N. N. Maserejian, J. A. Soncini, C. Hayes and M. Tavares. Does fluoride in compomers prevent future caries in children?. Journal of dental research 2009; 88(3): 276-9.	Mixed	441	children	2	management
429. G. Yassen. One-year survival of occlusal ART restorations in primary molars placed with and without cavity conditioner. J Dent Child (Chic) 2009; 76(2): 136-41.	field, school or non-practice	48	children	2	management
430. R. Yee, C. Holmgren, J. Mulder, D. Lama, D. Walker and W. Palenstein Helderman. Efficacy of silver diamine fluoride for Arresting Caries Treatment. Journal of dental research 2009; 88(7): 644-7.	Field, school or non-practice	976	children	4	management
431. S. Asokan, P. Emmadi and R. Chamundeswari. Effect of oil pulling on plaque induced gingivitis: a randomized, controlled, triple-blind study. Indian J Dent Res 2009; 20(1): 47-51.	field, school or non-practice	20	children	2	prevention
432. F. Barja-Fidalgo, S. Maroun and B. H. de Oliveira. Effectiveness of a glass ionomer cement used as a pit and fissure sealant in recently erupted permanent first molars. J Dent Child (Chic) 2009; 76(1): 34-40.	Secondary care or hospital or university or specialist practice	36	children	2	prevention
433. A. Farag, W. J. van der Sanden, H. Abdelwahab, J. Mulder and J. E. Frencken. 5-Year survival of ART restorations with and without cavity disinfection. J Dent 2009; 37(6): 468-74.	Secondary care or hospital or university or specialist practice	90	children	2	management
434. J. M. Ferreira, A. K. Aragao, A. D. Rosa, F. C. Sampaio and V. A. Menezes. Therapeutic effect of two fluoride varnishes on white spot lesions: a randomized clinical trial. Braz Oral Res 2009; 23(4): 446-51.	Unclear	15	children	2	management
435. S. Fure and P. Lingstrom. Evaluation of different fluoride treatments of initial root carious lesions in vivo. Oral Health Prev Dent 2009; 7(2): 147-54.	Secondary care or hospital or university or specialist practice	40	adults	3	prevention
436. I. Hauser-Gerspach, V. Pfaffli-Savtchenko, J. E. Dahnhardt, J. Meyer and A. Lussi. Comparison of the immediate effects of gaseous ozone and chlorhexidine gel on bacteria in cavitated carious lesions in children in vivo. Clin Oral Investig 2009; 13(3): 287-91.	Secondary care or hospital or university or specialist practice	40	children	4	management
437. B. Kargul, I. Tanboga and N. Gulman. A comparative study of fissure sealants Helioseal Clear Chroma and Delton FS(+): 3 year results. Eur Arch Paediatr Dent 2009; 10(4): 218-22.	Unclear	31	children	2	prevention
438. C. Stecksen-Blicks, I. Sjostrom and S. Twetman. Effect of long-term consumption of milk supplemented with probiotic lactobacilli and fluoride on dental caries and general health in preschool children: a cluster-randomized study. Caries Res 2009; 43(5): 374-81.	Primary care or general practice	248	children	2	prevention
439. B. J. Tai, H. Jiang, M. Q. Du and B. Peng. Assessing the effectiveness of a school-based oral health promotion programme in Yichang City, China. Community Dent Oral Epidemiol 2009; 37(5): 391-8.	Field, school or non-practice	unclear	children	2	prevention
440. P. Weinstein, C. Spiekerman and P. Milgrom. Randomized equivalence trial of intensive and semiannual applications of fluoride varnish in the primary dentition. Caries Res 2009; 43(6): 484-90.	Unclear	600	children	2	prevention
441. A. W. Benham, P. M. Campbell and P. H. Buschang. Effectiveness of pit and fissure sealants in reducing white spot lesions during orthodontic treatment. A pilot study. Angle orthodontist 2009; 79(2): 338-45.	Secondary care or hospital or university or specialist practice	60	children	2	prevention
442. Y. Vered, A. Zini, J. Mann, W. DeVizio, B. Stewart, Y. P. Zhang and L. Garcia. cand 2.0% copolymer in a silica base, and a dentifrice containing 0.243% sodium fluoride in a silica base: a three-year clinical trial of root caries and dental crowns among adults. Journal of clinical dentistry 2009; 20(2): 62-5.	unclear	1547	adults	2	prevention
443. M. P. Alves dos Santos, R. R. Luiz and L. C. Maia. Randomised trial of resin-based restorations in Class I and Class II beveled preparations in primary molars: 48-month results. Journal of dentistry 2010; 38(6): 451-9.	Secondary care or hospital or university or specialist practice	48	children	3	management
444. N. Arhun, C. Celik and K. Yamanel. Clinical evaluation of resin-based composites in posterior restorations: two-year results. Operative dentistry 2010; 35(4): 397-404.	Secondary care or hospital or university or specialist practice	31	adults	2	management
445. L. Bjørndal, C. Reit, G. Bruun, M. Markvart, M. Kjaeldgaard, P. Näsman, M. Thordrup, I. Dige, B. Nyvad, H. Fransson, A. Lager, D. Ericson, K. Petersson, J. Olsson, E. M. Santimano, A. Wennström, P. Winkel and C. Gluud. Treatment of deep caries lesions in adults: randomized clinical trials comparing stepwise vs. direct complete excavation, and direct pulp capping vs. partial pulpotomy. Europe…	Secondary care or hospital or university or specialist practice	314	adults	2	management
446. B. C. Borges, G. B. Campos, A. D. Silveira, K. C. Lima and I. V. Pinheiro. Efficacy of a pit and fissure sealant in arresting dentin non-cavitated caries: a 1-year follow-up, randomized, single-blind, controlled clinical trial. American journal of dentistry 2010; 23(6): 311-6.	primary care or general practice	35	both	2	management
447. T. S. Carvalho, F. C. Sampaio, A. Diniz, M. Bönecker and W. E. Amerongen. Two years survival rate of Class II ART restorations in primary molars using two ways to avoid saliva contamination. International journal of paediatric dentistry / the British Paedodontic Society [and] the International Association of Dentistry for Children 2010; 20(6): 419-25.	Field, school or non-practice	232	children	2	management
448. L. Casagrande, L. W. Bento, D. M. Dalpian, F. García-Godoy and F. B. Araujo. Indirect pulp treatment in primary teeth: 4-year results. American journal of dentistry 2010; 23(1): 34-8.	Secondary care or hospital or university or specialist practice	21	children	2	management
449. F. H. Coelho-de-Souza, C. A. Klein-Júnior, J. C. Camargo, T. Beskow, M. D. Balestrin and F. F. Demarco. Double-blind randomized clinical trial of posterior composite restorations with or without bevel: 6-month follow-up. Journal of contemporary dental practice 2010; 11(2): 001-8.	Unclear	13	adults	2	management
450. G. Deepa and T. Shobha. A clinical evaluation of two glass ionomer cements in primary molars using atraumatic restorative treatment technique in India: 1 year follow up. International journal of paediatric dentistry / the British Paedodontic Society [and] the International Association of Dentistry for Children 2010; 20(6): 410-8.	secondary care or hospital or university or specialist practice	100	children	2	management
451. K. R. Ekstrand, A. Bakhshandeh and S. Martignon. Treatment of proximal superficial caries lesions on primary molar teeth with resin infiltration and fluoride varnish versus fluoride varnish only: efficacy after 1 year. Caries research 2010; 44(1): 41-6.	primary care or general practice	72	children	2	management
452. F. Ertugrul, D. Cogulu, Y. Ozdemir and N. Ersin. Comparison of conventional versus colored compomers for class II restorations in primary molars: a 12-month clinical study. Medical principles and practice 2010; 19(2): 148-52.	unclear	98	children	2	management
453. J. R. Gallo, J. O. Burgess, A. H. Ripps, R. S. Walker, M. B. Maltezos, D. E. Mercante and J. M. Davidson. Three-year clinical evaluation of two flowable composites. Quintessence international (Berlin, Germany : 1985) 2010; 41(6): 497-503.	Unclear	23	children	2	management
454. F. Gu, E. Bresciani, T. J. Barata, T. C. Fagundes, M. F. Navarro, S. H. Dickens, J. C. Fennoand M. C. Peters. In vivo acid etching effect on bacteria within caries-affected dentin. Caries research 2010; 44(5): 472-7.	Unclear	20	adults	2	management
455. R. A. Jordan, P. Gaengler, L. Markovic and S. Zimmer. Performance of atraumatic restorative treatment (ART) depending on operator-experience. Journal of public health dentistry 2010; 70(3): 176-80.	field, school or non-practice	unclear	adults	3	management
456. A. M. Kemoli, W. E. Amerongen and G. N. Opinya. Short communication: Influence of different isolation methods on the survival of proximal ART restorations in primary molars after two years. European archives of paediatric dentistry 2010; 11(3): 136-9.	unclear	804	children	6	management
457. S. Martignon, M. Tellez, R. M. Santamaría, J. Gomez and K. R. Ekstrand. Sealing distal proximal caries lesions in first primary molars: efficacy after 2.5 years. Caries research 2010; 44(6): 562-70.	Secondary care or hospital or university or specialist practice	91	children	2	management
458. J. S. Mendonca, R. G. Neto, S. L. Santiago, J. R. Lauris, M. F. Navarro and R. M. de Carvalho. Direct resin composite restorations versus indirect composite inlays: one-year results. J Contemp Dent Pract 2010; 11(3): 025-32.	Unclear	30	adults	2	management
459. D. M. Menezes Abreu, S. C. Leal and J. E. Frencken. Self-report of pain in children treated according to the atraumatic restorative treatment and the conventional restorative treatment: a pilot study. Journal of Clinical Pediatric Dentistry 2010; 34(2): 151-5.	secondary care or hospital or university or specialist practice	40	children	2	management
460. A. I. Orhan, F. T. Oz and K. Orhan. Pulp exposure occurrence and outcomes after 1- or 2-visit indirect pulp therapy vs complete caries removal in primary and permanent molars. Pediatric dentistry 2010; 32(4): 347-55.	Secondary care or hospital or university or specialist practice	123	children	3	management
461. D. Ram, J. Shapira, G. Holan, F. Magora, S. Cohen and E. Davidovich. Audiovisual video eyeglass distraction during dental treatment in children. Quintessence International 2010; 41(8): 673-679.	Secondary care or hospital or university or specialist practice	120	children	2	management
462. A. Reis, D. Mânica, F. Ferneda, R. Amaral, R. Stanislawczuk, A. Manso, R. M. Carvalho and A. D. Loguercio. A 24-month randomized clinical trial of a two- and three-step etch-and-rinse technique. American journal of dentistry 2010; 23(4): 231-6.	Unclear	33	adults	2	management
463. H. A. Ricci, M. E. Sanabe, C. A. Souza Costa, D. H. Pashley and J. Hebling. Chlorhexidine increases the longevity of in vivo resin-dentin bonds. European journal of oral sciences 2010; 118(4): 411-6.	Unclear	13	children	2	management
464. M. Sadeghi, C. D. Lynch and N. Shahamat. Eighteen-month clinical evaluation of microhybrid, packable and nanofilled resin composites in Class I restorations. Journal of oral rehabilitation 2010; 37(7): 532-7.	Secondary care or hospital or university or specialist practice	35	adults	3	management
465. C. R. Torres, A. B. Borges, S. E. Goncalves, C. R. Pucci, M. A. Araujo and D. C. Barcellos. Clinical evaluation of two packable resin-based composite restorations: a three-year report. General dentistry 2010; 58(4): 338-43.	unclear	20	adults	2	management
466. J. W. van Dijken. Durability of resin composite restorations in high C-factor cavities: a 12-year follow-up. J Dent 2010; 38(6): 469-74.	Unclear	29	adults	2	management
467. S. J. Wang, D. Briskie, J. C. Hu, R. Majewski and M. R. Inglehart. Illustrated information for parent education: parent and patient responses. Pediatric dentistry 2010; 32(4): 295-303.	Secondary care or hospital or university or specialist practice	191	both	2	management
468. A. R. Yazici, M. Baseren and J. Gorucu. Clinical comparison of bur- and laser-prepared minimally invasive occlusal resin composite restorations: two-year follow-up. Operative dentistry 2010; 35(5): 500-7.	Unclear	27	adults	2	management
469. M. J. Altenburger, B. Gmeiner, E. Hellwig, K. T. Wrbas and J. F. Schirrmeister. The evaluation of fluorescence changes after application of casein phosphopeptides (CPP) and amorphous calcium phosphate (ACP) on early carious lesions. Am J Dent 2010; 23(4): 188-92.	Secondary care or hospital or university or specialist practice	32	adults	2	management
470. M. Gupta, I. K. Pandit, N. Srivastava and N. Gugnani. Comparative evaluation of 2% sodium fluoride iontophoresis and other cavity liners beneath silver amalgam restorations. J Indian Soc Pedod Prev Dent 2010; 28(2): 68-72.	Secondary care or hospital or university or specialist practice	30	children	3	management
471. M. C. Peters, E. Bresciani, T. J. Barata, T. C. Fagundes, R. L. Navarro, M. F. Navarro and S. H. Dickens. In vivo dentin remineralization by calcium-phosphate cement. J Dent Res 2010; 89(3): 286-91.	secondary care or hospital or university or specialist practice	44	adults	2	management
472. C. Tirapelli, F. Landi, J. P. Ribas, H. Panzeri and E. H. Lara. Evaluating an experimental dentifrice containing chloramine-T: a preliminary study. Oral Health Prev Dent 2010; 8(4): 375-81.	Secondary care or hospital or university or specialist practice	30	adults	2	prevention
473. F. V. Vilhena, K. P. Olympio, J. R. Lauris, A. C. Delbem and M. A. Buzalaf. Low-fluoride acidic dentifrice: a randomized clinical trial in a fluoridated area. Caries Res 2010; 44(5): 478-84.	Field, school or non-practice	1402	children	4	prevention
474. W. Baseggio, F. S. Naufel, D. C. Davidoff, F. P. Nahsan, S. Flury and J. A. Rodrigues. Caries-preventive efficacy and retention of a resin-modified glass ionomer cement and a resin-based fissure sealant: a 3-year split-mouth randomised clinical trial. Oral health & preventive dentistry 2010; 8(3): 261-8.	primary care or general practice	320	children	2	prevention
475. R. Bendinskaite, V. Peciuliene and V. Brukiene. A five years clinical evaluation of sealed occlusal surfaces of molars. Stomatologija / issued by public institution "Odontologijos studija" ... [et al.] 2010; 12(3): 87-92.	Secondary care or hospital or university or specialist practice	88	children	2	prevention
476. A. Nordström and D. Birkhed. Preventive effect of high-fluoride dentifrice (5,000 ppm) in caries-active adolescents: a 2-year clinical trial. Caries research 2010; 44(3): 323-31.	Primary care or general practice	279	both	2	prevention
477. E. G. Sly, A. E. Kaplan and L. Missana. Clinical evaluation of glass ionomer for pit and fissure sealing of fully erupted molars. Acta Odontol Latinoam 2010; 23(1): 3-7.	Unclear		children	2	prevention
478. H. Sonbul and D. Birkhed. The preventive effect of a modified fluoride toothpaste technique on approximal caries in adults with high caries prevalence. A 2-year clinical trial. Swedish dental journal 2010; 34(1): 9-16.	unclear	175	adults	2	prevention
479. Y. Yilmaz, N. Beldüz and O. Eyüboglu. A two-year evaluation of four different fissure sealants. European archives of paediatric dentistry 2010; 11(2): 88-92.	secondary care or hospital or university or specialist practice	80	children	4	prevention
480. M. Alkilzy, C. Berndt and C. H. Splieth. Sealing proximal surfaces with polyurethane tape: three-year evaluation. Clinical oral investigations 2011; 15(6): 879-84.	Secondary care or hospital or university or specialist practice	50	adults	2	management
481. A. K. de Andrade, R. M. Duarte, F. D. Medeiros e Silva, A. U. Batista, K. C. Lima, M. L. Pontual and M. A. Montes. 30-Month randomised clinical trial to evaluate the clinical performance of a nanofill and a nanohybrid composite. J Dent 2011; 39(1): 8-15.	Secondary care or hospital or university or specialist practice	41	children	3	management
482. J. W. Dijken and U. Pallesen. Clinical performance of a hybrid resin composite with and without an intermediate layer of flowable resin composite: a 7-year evaluation. Dental materials 2011; 27(2): 150-6.	Secondary care or hospital or university or specialist practice	48	adults	2	management
483. J. W. Dijken and U. Pallesen. Four-year clinical evaluation of Class II nano-hybrid resin composite restorations bonded with a one-step self-etch and a two-step etch-and-rinse adhesive. Journal of dentistry 2011; 39(1): 16-25.	Secondary care or hospital or university or specialist practice	78	adults	2	management
484. E. M. Fernández, J. A. Martin, P. A. Angel, I. A. Mjör, V. V. Gordan and G. A. Moncada. Survival rate of sealed, refurbished and repaired defective restorations: 4-year follow-up. Brazilian dental journal 2011; 22(2): 134-9.	Secondary care or hospital or university or specialist practice	66	adults	4	management
485. O. Ibiyemi, O. O. Bankole and G. A. Oke. Survival rates of two atraumatic restorative treatment (ART) types in occlusal carious permanent teeth after two years. African journal of medicine and medical sciences 2011; 40(2): 127-34.	mixed	87	children	2	management
486. N. P. Innes, D. J. Evans and D. R. Stirrups. Sealing caries in primary molars: randomized control trial, 5-year results. Journal of dental research 2011; 90(12): 1405-10.	primary care or general practice	132	children	2	management
487. D. M. Menezes Abreu, S. C. Leal, J. Mulder and J. E. Frencken. Pain experience after conventional, atraumatic, and ultraconservative restorative treatments in 6- to 7-yr-old children. European journal of oral sciences 2011; 119(2): 163-8.	Field, school or non-practice	244	children	3	management
488. D. M. Menezes Abreu, S. C. Leal, J. Mulder and J. E. Frencken. Dental anxiety in 6-7-year-old children treated in accordance with conventional restorative treatment, ART and ultra-conservative treatment protocols. Acta odontologica Scandinavica 2011; 69(6): 410-6.	Unclear	302	children	3	management
489. N. Agrawal and K. Pushpanjali. Feasibility of including APF gel application in a school oral health promotion program as a caries-preventive agent: a community intervention trial. J Oral Sci 2011; 53(2): 185-91.	field, school or non-practice	257	children	2	prevention
490. D. Atabek and N. Oztas. Effectiveness of Ozone with or without the Additional Use of Remineralizing Solution on Non-Cavitated Fissure Carious Lesions in Permanent Molars. Eur J Dent 2011; 5(4): 393-9.	Secondary care or hospital or university or specialist practice	40	children	2	management
491. B. Curtis, E. Warren, C. Pollicino, R. W. Evans, E. Schwarz and A. Sbaraini. The Monitor Practice Programme: is non-invasive management of dental caries in private practice cost-effective?. Aust Dent J 2011; 56(1): 48-55.	Primary care or general practice	920	adults	2	management
492. R. J. De Moor, I. G. Stassen, Y. van 't Veldt, D. Torbeyns and G. M. Hommez. Two-year clinical performance of glass ionomer and resin composite restorations in xerostomic head- and neck-irradiated cancer patients. Clin Oral Investig 2011; 15(1): 31-8.	Unclear	35	adults	3	management
493. B. K. Fard, M. Ghasemi, H. Rastgariyan, S. H. Sajjadi, H. Emami, M. Amani and M. H. Motamedi. Effectiveness of Mouth Washes on Streptococci in Plaque around Orthodontic Appliances. ISRN Dent 2011; 2011(954053): .	unclear	25	adults	3	prevention
494. A. G. Hanno, N. M. Alamoudi, A. S. Almushayt, M. I. Masoud, H. J. Sabbagh and N. M. Farsi. Effect of xylitol on dental caries and salivary Streptococcus mutans levels among a group of mother-child pairs. J Clin Pediatr Dent 2011; 36(1): 25-30.	mixed	60	both	2	prevention
495. A. I. Ismail, S. Ondersma, J. M. Jedele, R. J. Little and J. M. Lepkowski. Evaluation of a brief tailored motivational intervention to prevent early childhood caries. Community Dent Oral Epidemiol 2011; 39(5): 433-48.	Field, school or non-practice	1201	children	2	prevention
496. N. Sinha, A. Gupta, A. Logani and N. Shah. Remineralizing efficacy of silver diamine fluoride and glass ionomer type VII for their proposed use as indirect pulp capping materials - Part II (A clinical study). J Conserv Dent 2011; 14(3): 233-6.	unclear	60	adults	3	management
497. C. H. Splieth, C. Berndt, M. Alkilzy and A. Treuner. Efficacy of semiannual topical fluoride application in schoolchildren. Quintessence Int 2011; 42(9): 753-60.	field, school or non-practice	776	children	2	prevention
498. E. Stokes, A. Ashcroft, G. Burnside, T. Mohindra and C. M. Pine. Randomised controlled trial of the efficacy of a high-fluoride gel self-applied by toothbrushing in children at high caries risk. Caries Res 2011; 45(5): 475-85.	field, school or non-practice	1380	children	3	prevention
499. E. P. Tagliaferro, V. Pardi, G. M. Ambrosano, C. Meneghim Mde, S. R. da Silva and A. C. Pereira. Occlusal caries prevention in high and low risk schoolchildren. A clinical trial. Am J Dent 2011; 24(2): 109-14.	Field, school or non-practice	268	children	6	prevention
500. A. K. Andrade, R. M. Duarte, F. D. Silva, A. U. Batista, K. C. Lima, M. L. Pontual and M. A. Montes. Clinical evaluation of nanofill and nanohybrid composite in Class I restorations: a 12-month randomized trial. General dentistry 2012; 60(4): e255-62.	unclear	41	children	3	management
501. B. C. Borges, R. F. Souza Bezerra Araújo, R. F. Dantas, A. Araújo Lucena and P. Assunção. Efficacy of a non-drilling approach to manage non-cavitated dentin occlusal caries in primary molars: a 12-month randomized controlled clinical trial. International journal of paediatric dentistry / the British Paedodontic Society [and] the International Association of Dentistry for Children 2012; 22(1)…	unclear	30	both	2	management
502. B. C. Borges, J. Souza Borges, R. Braz, M. A. Montes and P. Assunção. Arrest of non-cavitated dentinal occlusal caries by sealing pits and fissures: a 36-month, randomised controlled clinical trial. International dental journal 2012; 62(5): 251-5.	Secondary care or hospital or university or specialist practice	30	both	2	management
503. A. R. Cetin and N. Unlu. Clinical wear rate of direct and indirect posterior composite resin restorations. International journal of periodontics & restorative dentistry 2012; 32(3): e87-94.	Secondary care or hospital or university or specialist practice	54	adults	5	management
504. V. E. Dos Santos, F. M. Vasconcelos, A. G. Ribeiro and A. Rosenblatt. Paradigm shift in the effective treatment of caries in schoolchildren at risk. International dental journal 2012; 62(1): 47-51.	Field, school or non-practice	91	children	2	management
505. M. Guelmann, R. Brackett, N. Beavers and R. E. Primosch. Effect of continuous versus interrupted administration of nitrous oxide-oxygen inhalation on behavior of anxious pediatric dental patients: a pilot study. Journal of clinical pediatric dentistry 2012; 37(1): 77-82.	Secondary care or hospital or university or specialist practice	17	children	2	management
506. M. Maltz, R. Garcia, J. J. Jardim, L. M. Paula, P. M. Yamaguti, M. S. Moura, F. Garcia, C. Nascimento, A. Oliveira and H. D. Mestrinho. Randomized trial of partial vs. stepwise caries removal: 3-year follow-up. Journal of dental research 2012; 91(11): 1026-31.	Secondary care or hospital or university or specialist practice	87	both	2	management
507. S. Martignon, K. R. Ekstrand, J. Gomez, J. S. Lara and A. Cortes. Infiltrating/sealing proximal caries lesions: a 3-year randomized clinical trial. Journal of dental research 2012; 91(3): 288-92.	Secondary care or hospital or university or specialist practice	39	adults	3	management
508. H. Meyer-Lueckel, K. Bitter and S. Paris. Randomized controlled clinical trial on proximal caries infiltration: three-year follow-up. Caries research 2012; 46(6): 544-8.	Secondary care or hospital or university or specialist practice	22	adults	2	management
509. B. Monse, R. Heinrich-Weltzien, J. Mulder, C. Holmgren and W. H. Palenstein Helderman. Caries preventive efficacy of silver diammine fluoride (SDF) and ART sealants in a school-based daily fluoride toothbrushing program in the Philippines. BMC oral health 2012; 12(52): .	Field, school or non-practice	1016	children	3	prevention
510. S. S. Nayak, A. V. Ankola, S. C. Metgud and U. Bolmal. Effectiveness of mouthrinse formulated from ethanol extract of Terminalia chebula fruit on salivary Streptococcus mutans among 12 to 15 year old school children of Belgaum city: a randomized field trial. Journal of the Indian Society of Pedodontics and Preventive Dentistry 2012; 30(3): 231-6.	field, school or non-practice	60	children	2	prevention
511. A. Phonghanyudh, P. Phantumvanit, Y. Songpaisan and P. E. Petersen. Clinical evaluation of three caries removal approaches in primary teeth: a randomised controlled trial. Community dental health 2012; 29(2): 173-8.	unclear	276	children	3	management
512. T. E. Rios Caro, A. A. A. Aguilar, J. H. Saavedra, T. A. Alfaya, C. M. Franca, K. P. Fernandes, R. A. Mesquita-Ferrari and S. K. Bussadori. Comparison of operative time, costs, and self-reported pain in children treated with atraumatic restorative treatment and conventional restorative treatment. Clinical and Experimental Medical Letters 2012; 53(4): 159-63.	Secondary care or hospital or university or specialist practice	30	children	2	management
513. N. M. Roshan and B. Sakeenabi. Anxiety in children during occlusal ART restorations in primary molars placed in school environment and hospital dental setup. Journal of clinical pediatric dentistry 2012; 36(4): 349-52.	Mixed	60	children	2	management
514. S. Stefanski and J. W. Dijken. Clinical performance of a nanofilled resin composite with and without an intermediary layer of flowable composite: a 2-year evaluation. Clinical oral investigations 2012; 16(1): 147-53.	Secondary care or hospital or university or specialist practice	48	adults	2	management
515. B. Willershausen, I. Willershausen, V. Ehlers, A. Azaripour and B. Briseño. A prospective clinical trial on the influence of a triamcinolone/demeclocycline and a calcium hydroxide based temporary cement on pain perception. Head & face medicine 2012; 8(9): .	unclear	109	adults	2	management
516. Q. H. Zhi, E. C. Lo and H. C. Lin. Randomized clinical trial on effectiveness of silver diamine fluoride and glass ionomer in arresting dentine caries in preschool children. Journal of dentistry 2012; 40(11): 962-7.	Field, school or non-practice	212	children	3	management
517. N. M. Alamoudi, A. G. Hanno, H. J. Sabbagh, M. I. Masoud, A. S. Almushayt and D. A. El Derwi. Impact of maternal xylitol consumption on mutans streptococci, plaque and caries levels in children. J Clin Pediatr Dent 2012; 37(2): 163-6.	Secondary care or hospital or university or specialist practice	120	both	2	prevention
518. S. A. Antonson, D. E. Antonson, S. Brener, J. Crutchfield, J. Larumbe, C. Michaud, A. R. Yazici, P. C. Hardigan, S. Alempour, D. Evans and R. Ocanto. Twenty-four month clinical evaluation of fissure sealants on partially erupted permanent first molars: glass ionomer versus resin-based sealant. J Am Dent Assoc 2012; 143(2): 115-22.	Unclear	39	children	2	prevention
519. N. R. Chedid, D. Bourgeois, H. Kaloustian, C. Pilipili and N. Z. Baba. Caries risk management: effect on caries incidence in a sample of Lebanese preschool children. Odontostomatol Trop 2012; 35(139): 26-40.	secondary care or hospital or university or specialist practice	200	children	2	prevention
520. X. Chen, M. Q. Du, M. W. Fan, J. Mulder, M. C. Huysmans and J. E. Frencken. Caries-preventive effect of sealants produced with altered glass-ionomer materials, after 2 years. Dent Mater 2012; 28(5): 554-60.	field, school or non-practice	407	children	4	prevention
521. D. M. Dalpian, L. Casagrande, R. Franzon, G. M. Dutra and F. B. de Araujo. Dentin microhardness of primary teeth undergoing partial carious removal. J Clin Pediatr Dent 2012; 36(4): 363-7.	Secondary care or hospital or university or specialist practice	21	children	2	management
522. J. D. Featherstone, J. M. White, C. I. Hoover, M. Rapozo-Hilo, J. A. Weintraub, R. S. Wilson, L. Zhan and S. A. Gansky. A randomized clinical trial of anticaries therapies targeted according to risk assessment (caries management by risk assessment). Caries Res 2012; 46(2): 118-29.	secondary care or hospital or university or specialist practice	231	adults	2	prevention
523. P. Hietasalo, S. Lahti, M. Tolvanen, A. Niinimaa, L. Seppa and H. Hausen. Children's oral health-related knowledge, attitudes and beliefs as predictors of success in caries control during a 3.4-year randomized clinical trial. Acta Odontol Scand 2012; 70(4): 323-30.	unclear	1691	children	2	prevention
524. B. Y. Liu, E. C. Lo, C. H. Chu and H. C. Lin. Randomized trial on fluorides and sealants for fissure caries prevention. J Dent Res 2012; 91(8): 753-8.	Field, school or non-practice	501	children	4	prevention
525. M. Maltz, S. L. Henz, E. F. de Oliveira and J. J. Jardim. Conventional caries removal and sealed caries in permanent teeth: a microbiological evaluation. J Dent 2012; 40(9): 776-82.	Secondary care or hospital or university or specialist practice	87	both	2	management
526. M. C. Martinez, B. Tolcachir, A. Lescanode Ferrer, M. A. Bojanich, S. R. Barembaum, S. E. Calamari and A. I. Azcurra. Comparative study of preventive protocols in children at high cariogenic risk. Acta Odontol Latinoam 2012; 25(2): 218-22.	Secondary care or hospital or university or specialist practice	73	children	2	prevention
527. P. Neelakantan, C. V. Rao and J. Indramohan. Bacteriology of deep carious lesions underneath amalgam restorations with different pulp-capping materials--an in vivo analysis. J Appl Oral Sci 2012; 20(2): 139-45.	secondary care or hospital or university or specialist practice	50	adults	5	management
528. L. Pomarico, M. Villardi and L. C. Maia. In vivo effect of titanium tetrafluoride and sodium monofluorophosphate dentifrice on remineralization: a preliminary split-mouth clinical trial. Gen Dent 2012; 60(4): e249-54.	secondary care or hospital or university or specialist practice	8	children	2	management
529. T. Sitthisettapong, P. Phantumvanit, C. Huebner and T. Derouen. Effect of CPP-ACP paste on dental caries in primary teeth: a randomized trial. J Dent Res 2012; 91(9): 847-52.	Field, school or non-practice	296	children	2	prevention
530. O. Suwansingha and P. Rirattanapong. Effect of fluoride varnish on caries prevention of partially erupted of permanent molar in high caries risk. Southeast Asian J Trop Med Public Health 2012; 43(3): 808-13.	field, school or non-practice	105	children	2	prevention
531. A. O. Arruda, R. Senthamarai Kannan, M. R. Inglehart, C. T. Rezende and W. Sohn. Effect of 5% fluoride varnish application on caries among school children in rural Brazil: a randomized controlled trial. Community dentistry and oral epidemiology 2012; 40(3): 267-76.	Field, school or non-practice	379	children	2	prevention
532. M. R. Bhatia, A. R. Patel and D. D. Shirol. Evaluation of two resin based fissure sealants: a comparative clinical study. Journal of the Indian Society of Pedodontics and Preventive Dentistry 2012; 30(3): 227-30.	Secondary care or hospital or university or specialist practice	17	children	2	prevention
533. V. Dhar and H. Chen. Evaluation of resin based and glass ionomer based sealants placed with or without tooth preparation-a two year clinical trial. Pediatric dentistry 2012; 34(1): 46-50.	primary care or general practice	25	children	4	prevention
534. A. S. Papas, W. M. Vollmer, C. M. Gullion, J. Bader, R. Laws, J. Fellows, J. F. Hollis, G. Maupomé, M. L. Singh, J. Snyder and P. Blanchard. Efficacy of chlorhexidine varnish for the prevention of adult caries: a randomized trial. Journal of dental research 2012; 91(2): 140-5.	Mixed	983	adults	2	prevention
535. T. Ulusu, M. E. Odaba, T. Tüzüner, O. Baygin, H. Sillelio?lu, C. Deveci, F. G. Gökdo?an and A. Altunta. The success rates of a glass ionomer cement and a resin-based fissure sealant placed by fifth-year undergraduate dental students. European archives of paediatric dentistry 2012; 13(2): 94-7.	Secondary care or hospital or university or specialist practice	173	children	2	prevention
536. D. Banomyong and H. Messer. Two-year clinical study on postoperative pulpal complications arising from the absence of a glass-ionomer lining in deep occlusal resin-composite restorations. J Investig Clin Dent 2013; 4(4): 265-70.	Secondary care or hospital or university or specialist practice	53	adults	2	management
537. N. Barabanti, M. Gagliani, J. F. Roulet, T. Testori, M. Ozcan and A. Cerutti. Marginal quality of posterior microhybrid resin composite restorations applied using two polymerisation protocols: 5-year randomised split mouth trial. J Dent 2013; 41(5): 436-42.	Primary care or general practice	50	adults	2	management
538. C. C. Bonifacio, D. Hesse, D. P. Raggio, M. Bonecker, C. van Loveren and W. E. van Amerongen. The effect of GIC-brand on the survival rate of proximal-ART restorations. Int J Paediatr Dent 2013; 23(4): 251-8.	field, school or non-practice	265	children	3	management
539. A. E. Bressani, A. A. Mariath, A. N. Haas, F. Garcia-Godoy and F. B. de Araujo. Incomplete caries removal and indirect pulp capping in primary molars: a randomized controlled trial. Am J Dent 2013; 26(4): 196-200.	Secondary care or hospital or university or specialist practice	30	children	2	management
540. U. Candan, N. Eronat and O. Onça. Clinical performance of fiber-reinforced nanofilled resin composite in extensively carious posterior teeth of children: 30-month evaluation. The Journal of clinical pediatric dentistry 2013; 38(1): 1-6.	Secondary care or hospital or university or specialist practice	47	children	2	management
541. L. Casagrande, D. M. Dalpian, T. M. Ardenghi, F. B. Zanatta, C. E. Balbinot, F. Garcia-Godoy and F. B. De Araujo. Randomized clinical trial of adhesive restorations in primary molars. 18-month results. Am J Dent 2013; 26(6): 351-5.	Secondary care or hospital or university or specialist practice	21	children	3	management
542. D. J. Corralo and M. Maltz. Clinical and ultrastructural effects of different liners/restorative materials on deep carious dentin: a randomized clinical trial. Caries research 2013; 47(3): 243-50.	Secondary care or hospital or university or specialist practice	44	both	3	management
543. J. W. Dijken and U. Pallesen. A six-year prospective randomized study of a nano-hybrid and a conventional hybrid resin composite in Class II restorations. Dental materials 2013; 29(2): 191-8.	Secondary care or hospital or university or specialist practice	52	adults	2	management
544. B. G. Efes, B. C. Yaman, O. Gurbuz and B. Gumu?ta. Randomized controlled trial of the 2-year clinical performance of a silorane-based resin composite in class 1 posterior restorations. American journal of dentistry 2013; 26(1): 33-8.	Secondary care or hospital or university or specialist practice	50	adults	2	management
545. F. Eren, B. Altinok, F. Ertugral and I. Tanboga. The effect of erbium, chromium:yttrium-scandium-gallium-garnet (Er,Cr:YSGG) laser therapy on pain during cavity preparation in paediatric dental patients: a pilot study. Oral health and dental management 2013; 12(2): 80-4.	Secondary care or hospital or university or specialist practice	10	children	2	management
546. J. M. Ferreira, S. L. Pinheiro, F. C. Sampaio and V. A. Menezes. Use of glass ionomer cement containing antibiotics to seal off infected dentin: a randomized clinical trial. Braz Dent J 2013; 24(1): 68-73.	Secondary care or hospital or university or specialist practice	45	children	2	management
547. M. Knosel, A. Eckstein and H. J. Helms. Durability of esthetic improvement following Icon resin infiltration of multibracket-induced white spot lesions compared with notherapy over 6 months: a single-center, split-mouth, randomized clinical trial. Am J Orthod Dentofacial Orthop 2013; 144(1): 86-96.	Secondary care or hospital or university or specialist practice	21	both	2	management
548. M. Maltz, J. J. Jardim, H. D. Mestrinho, P. M. Yamaguti, K. Podestá, M. S. Moura and L. M. Paula. Partial removal of carious dentine: a multicenter randomized controlled trial and 18-month follow-up results. Caries research 2013; 47(2): 103-9.	mixed	299	children	2	management
549. J. Martin, E. Fernandez, J. Estay, V. V. Gordan, I. A. Mjor and G. Moncada. Minimal invasive treatment for defective restorations: five-year results using sealants. Operative dentistry 2013; 38(2): 125-33.	unclear	32	adults	3	management
550. T. E. Bechtold, A. Sobiegalla, M. Markovic, M. Berneburg and G. R. Goz. In vivo effectiveness of enamel sealants around orthodontic brackets. J Orofac Orthop 2013; 74(6): 447-57.	secondary care or hospital or university or specialist practice	40	children	3	prevention
551. M. L. Bonow, M. S. Azevedo, M. L. Goettems and C. R. Rodrigues. Efficacy of 1.23% APF gel applications on incipient carious lesions: a double-blind randomized clinical trial. Braz Oral Res 2013; 27(3): 279-85.	field, school or non-practice	60	children	2	management
552. S. M. de Almeida, F. M. Franca, F. M. Florio, G. M. Ambrosanoand R. T. Basting. Analysis of total microbiota in dentin after mechanical or papain-based chemomechanical caries removal. Gen Dent 2013; 61(4): 59-63.	Secondary care or hospital or university or specialist practice	60	adults	2	management
553. D. C. de Oliveira and R. F. Cunha. Comparison of the caries-preventive effect of a glass ionomer sealant and fluoride varnish on newly erupted first permanent molars of children with and without dental caries experience. Acta Odontol Scand 2013; 71(3-4): 972-7.	Secondary care or hospital or university or specialist practice	80	children	4	prevention
554. K. Divaris, J. S. Preisser and G. D. Slade. Surface-specific efficacy of fluoride varnish in caries prevention in the primary dentition: results of a community randomized clinical trial. Caries Res 2013; 47(1): 78-87.	field, school or non-practice	543	children	2	prevention
555. P. Kraivaphan, C. Amornchat, T. Triratana, L. R. Mateo, R. Ellwood, D. Cummins, W. DeVizio and Y. P. Zhang. Two-year caries clinical study of the efficacy of novel dentifrices containing 1.5% arginine, an insoluble calcium compound and 1,450 ppm fluoride. Caries Res 2013; 47(6): 582-90.	field, school or non-practice	6000	children	3	prevention
556. H. Y. Liu, H. C. Hung, S. Y. Hsiao, H. S. Chen, Y. Y. Yen, S. T. Huang, C. C. Chen, P. H. Chen, C. C. Chen, P. C. Lin and Y. L. Lu. Impact of 24-month fluoride tablet program on children with disabilities in a non-fluoridated country. Res Dev Disabil 2013; 34(9): 2598-605.	Field, school or non-practice	349	children	2	prevention
557. H. Nazar, A. K. Mascarenhas, S. Al-Mutwa, J. Ariga and P. Soparker. Effectiveness of fissure sealant retention and caries prevention with and without primer and bond. Med Princ Pract 2013; 22(1): 12-7.	Secondary care or hospital or university or specialist practice	78	children	2	prevention
558. L. D. Robertson, K. R. Phipps, J. Oh, W. J. Loesche, N. Kaciroti and J. M. Symington. Using chlorhexidine varnish to prevent early childhood caries in American Indian children. J Public Health Dent 2013; 73(1): 24-31.	primary care or general practice	414	children	2	prevention
559. T. Taipale, K. Pienihakkinen, P. Alanen, J. Jokela and E. Soderling. Administration of Bifidobacterium animalis subsp. lactis BB-12 in early childhood: a post-trial effect on caries occurrence at four years of age. Caries Res 2013; 47(5): 364-72.	field, school or non-practice	106	children	3	prevention
560. V. S. Tegginmani, B. Goel, V. Uppin, P. Horatti, L. S. Kumar and A. Nainani. Comparison of antibacterial activity of glass-ionomer cement and amalgam in class two restorations by Streptococcus mutans count analysis at fixed intervals: an in vivo study. J Contemp Dent Pract 2013; 14(3): 381-6.	unclear	17	adults	2	management
561. J. D. Bader, W. M. Vollmer, D. A. Shugars, G. H. Gilbert, B. T. Amaechi, J. P. Brown, R. L. Laws, K. A. Funkhouser, S. K. Makhija, A. V. Ritter and M. C. Leo. Results from the Xylitol for Adult Caries Trial (X-ACT). Journal of the American Dental Association (1939) 2013; 144(1): 21-30.	field, school or non-practice	691	adults	2	prevention
562. C. Guler and Y. Yilmaz. A two-year clinical evaluation of glass ionomer and ormocer based fissure sealants. J Clin Pediatr Dent 2013; 37(3): 263-7.	Secondary care or hospital or university or specialist practice	50	children	2	prevention
563. E. Karaman, A. R. Yazici, D. Tuncer, E. Firat, S. Unluer and M. Baseren. A 48-month clinical evaluation of fissure sealants placed with different adhesive systems. Oper Dent 2013; 38(4): 369-75.	Secondary care or hospital or university or specialist practice	16	adults	2	prevention
564. T. Lyman, K. Viswanathan and A. McWhorter. Isolite vs cotton roll isolation in the placement of dental sealants. Pediatr Dent 2013; 35(3): E95-9.	secondary care or hospital or university or specialist practice	29	children	2	prevention
565. M. Muller-Bolla, L. Lupi-Pegurier, H. Bardakjian and A. M. Velly. Effectiveness of school-based dental sealant programs among children from low-income backgrounds in France: a pragmatic randomized clinical trial. Community Dent Oral Epidemiol 2013; 41(3): 232-41.	field, school or non-practice	343	children	2	prevention
566. M. T. O'Reilly, J. De Jesus Vinas and J. P. Hatch. Effectiveness of a sealant compared with no sealant in preventing enamel demineralization in patients with fixed orthodontic appliances: a prospective clinical trial. Am J Orthod Dentofacial Orthop 2013; 143(6): 837-44.	Primary care or general practice	65	both	2	prevention
567. C. M. Mata, F. Allen, M. Cronin, D. OMahony and N. Woods. Cost-effectiveness of ART restorations in elderly adults: a randomized clinical trial. Community Dent Oral Epidemiol 2014; 42(1): 79-87.	Mixed	82	adults	2	management
568. R. Franzon, L. F. Guimaraes, C. E. Magalhaes, A. N. Haas and F. B. Araujo. Outcomes of one-step incomplete and complete excavation in primary teeth: a 24-month randomized controlled trial. Caries Res 2014; 48(5): 376-83.	Secondary care or hospital or university or specialist practice	48	children	2	management
569. D. Hesse, C. C. Bonifacio, F. M. Mendes, M. M. Braga, J. C. Imparato and D. P. Raggio. Sealing versus partial caries removal in primary molars: a randomized clinical trial. BMC Oral Health 2014; 14(58): .	Secondary care or hospital or university or specialist practice	36	children	2	management
570. C. A. C. Kuhn E., Reis A., Wambier D.S. . The role of glass ionomer cement on the remineralization of infected dentin: an in vivo study. . Paediatric Dentistry 2014; 36(4): 118-124.	unclear	35	children	2	management
571. L. J. Motta, S. K. Bussadori, A. P. Campanelli, A. L. Silva, T. A. Alfaya, C. H. Godoy and M. F. Navarro. Efficacy of Papacarie((R)) in reduction of residual bacteria in deciduous teeth: a randomized, controlled clinical trial. Clinics (Sao Paulo) 2014; 69(5): 319-22.	Secondary care or hospital or university or specialist practice	20	children	2	management
572. L. J. Motta, S. K. Bussadori, A. P. Campanelli, A. L. Silva, T. A. Alfaya, C. H. Godoy and M. F. Navarro. Randomized controlled clinical trial of long-term chemo-mechanical caries removal using Papacarie gel. J Appl Oral Sci 2014; 22(4): 307-13.	Secondary care or hospital or university or specialist practice	20	children	2	management
573. R. M. Santamaria, N. P. Innes, V. Machiulskiene, D. J. Evans and C. H. Splieth. Caries management strategies for primary molars: 1-yr randomized control trial results. J Dent Res 2014; 93(11): 1062-9.	Secondary care or hospital or university or specialist practice	169	children	3	management
574. J. W. van Dijken and U. Pallesen. A randomized 10-year prospective follow-up of Class II nanohybrid and conventional hybrid resin composite restorations. J Adhes Dent 2014; 16(6): 585-92.	primary care or general practice	52	adults	2	management
575. J. H. Vermaire, C. van Loveren, W. B. F. Brouwer and M. Krol. Value for Money: Economic Evaluation of Two Different Caries Prevention Programmes Compared with Standard Care in a Randomized Controlled Trial. Caries Research 2014; 48(3): 244-253.	primary care or general practice	230	children	3	prevention
576. O. Yazicioglu and H. Ulukapi. The investigation of non-invasive techniques for treating early approximal carious lesions: an in vivo study. Int Dent J 2014; 64(1): 1-11.	Secondary care or hospital or university or specialist practice	42	adults	5	management
577. J. P. Brown, B. T. Amaechi, J. D. Bader, G. H. Gilbert, S. K. Makhija, J. Lozano-Pineda, M. C. Leo, C. Chen, W. M. Vollmer and X. A. T. C. Group. Visual scoring of non cavitated caries lesions and clinical trial efficiency, testing xylitol in caries-active adults. Community Dent Oral Epidemiol 2014; 42(3): 271-8.	Secondary care or hospital or university or specialist practice	376	adults	2	prevention
578. S. G. Damle, A. Patil, S. Jain, D. Damle and N. Chopal. Effectiveness of supervised toothbrushing and oral health education in improving oral hygiene status and practices of urban and rural school children: A comparative study. J Int Soc Prev Community Dent 2014; 4(3): 175-81.	field, school or non-practice	200	children	2	prevention
579. K. Gorseta, D. Glavina, A. Borzabadi-Farahani, R. N. Van Duinen, I. Skrinjaric, R. G. Hill and E. Lynch. One-year clinical evaluation of a Glass Carbomer fissure sealant, a preliminary study. Eur J Prosthodont Restor Dent 2014; 22(2): 67-71.	unclear	24	children	2	prevention
580. E. M. Jiang, E. C. Lo, C. H. Chu and M. C. Wong. Prevention of early childhood caries (ECC) through parental toothbrushing training and fluoride varnish application: a 24-month randomized controlled trial. J Dent 2014; 42(12): 1543-50.	field, school or non-practice	450	children	3	prevention
581. E. Johansson, J. W. van Dijken, L. Karlsson and I. Andersson-Wenckert. Treatment effect of ozone and fluoride varnish application on occlusal caries in primary molars: a 12-month study. Clin Oral Investig 2014; 18(7): 1785-92.	Primary care or general practice	33	children	2	management
582. M. M. Nascimento, C. Browngardt, X. Xiaohui, V. Klepac-Ceraj, B. J. Paster and R. A. Burne. The effect of arginine on oral biofilm communities. Mol Oral Microbiol 2014; 29(1): 45-54.	Secondary care or hospital or university or specialist practice	45	adults	2	prevention
583. V. E. Santos, Jr., A. Vasconcelos Filho, A. G. Targino, M. A. Flores, A. Galembeck, A. F. Caldas, Jr. and A. Rosenblatt. A new "silver-bullet" to treat caries in children--nanosilver fluoride: a randomised clinical trial. J Dent 2014; 42(8): 945-51.	field, school or non-practice	130	children	2	management
584. S. Sharma, A. Logani and N. Shah. Comparative efficacy of photo-activated disinfection and calcium hydroxide for disinfection of remaining carious dentin in deep cavities: a clinical study. Restor Dent Endod 2014; 39(3): 195-200.	Unclear	unclear	adults	3	management
585. M. Srinivasan, M. Schimmel, M. Riesen, A. Ilgner, M. J. Wicht, M. Warncke, R. P. Ellwood, I. Nitschke, F. Muller and M. J. Noack. High-fluoride toothpaste: a multicenter randomized controlled trial in adults. Community Dent Oral Epidemiol 2014; 42(4): 333-40.	Secondary care or hospital or university or specialist practice	130	adults	2	management
586. M. Stensson, G. Koch, S. Coric, T. R. Abrahamsson, M. C. Jenmalm, D. Birkhed and L. K. Wendt. Oral administration of Lactobacillus reuteri during the first year of life reduces caries prevalence in the primary dentition at 9 years of age. Caries Res 2014; 48(2): 111-7.	field, school or non-practice	unclear	children	2	management
587. J. M. Symington, R. Perry, A. Kumar and R. Schiff. Efficacy of a 10% chlorhexidine coating to prevent caries in at-risk community-dwelling adults. Acta Odontol Scand 2014; 72(7): 497-501.	mixed	983	adults	2	prevention
588. J. H. Vermaire, J. H. Poorterman, L. van Herwijnen and C. van Loveren. A three-year randomized controlled trial in 6-year-old children on caries-preventive strategies in a general dental practice in the Netherlands. Caries Res 2014; 48(6): 524-33.	primary care or general practice	230	children	3	prevention
589. W. Zhang, X. Chen, M. W. Fan, J. Mulder, M. C. Huysmans and J. E. Frencken. Do light cured ART conventional high-viscosity glass-ionomer sealants perform better than resin-composite sealants: a 4-year randomized clinical trial. Dent Mater 2014; 30(5): 487-92.	Field, school or non-practice	405	children	4	prevention
590. S. Zingler, M. Pritsch, D. J. Wrede, B. Ludwig, D. Bister, S. Kneist and C. J. Lux. A randomized clinical trial comparing the impact of different oral hygiene protocols and sealant applications on plaque, gingival, and caries index scores. Eur J Orthod 2014; 36(2): 150-63.	Primary care or general practice	118	children	4	prevention
591. M. G. Cagetti, G. Carta, F. Cocco, S. Sale, G. Congiu, A. Mura, L. Strohmenger, P. Lingstrom and G. Campus. Effect of Fluoridated Sealants on Adjacent Tooth Surfaces: A 30-mo Randomized Clinical Trial. J Dent Res 2014; 93(7 Suppl): 59S-65S.	Field, school or non-practice	2776	children	3	prevention
592. Y. Liu, W. Rong, X. Zhao, M. Wang, Q. Jiang and W. Wang. [Caries prevention effect of resin based sealants and glass ionomor sealants]. Zhonghua Kou Qiang Yi Xue Za Zhi 2014; 49(4): 199-203.	unclear	419	children	3	prevention
593. D. Hashem, F. Mannocci, S. Patel, A. Manoharan, J. E. Brown, T. F. Watson and A. Banerjee. Clinical and radiographic assessment of the efficacy of calcium silicate indirect pulp capping: a randomized controlled clinical trial. Journal of dental research 2015; 94(4): 562-8.	Secondary care or hospital or university or specialist practice	53	adults	2	management
594. P. U. van Dijken J.W.. Randomized 3-year clinical evaluation of Class I and II posterior resin restorations placed with a bulk-fill resin composite and a one-step self-etching adhesive. . The journal of adhesive dentistry 2015; 17(1): 81-8.	secondary care or hospital or university or specialist practice	86	adults	2	management
595. M. S. Araujo, L. C. Souza, F. M. Apolonio, L. O. Barros, A. Reis, A. D. Loguercio and V. P. Saboia. Two-year clinical evaluation of chlorhexidine incorporation in two-step self-etch adhesive. J Dent 2015; 43(1): 140-8.	Secondary care or hospital or university or specialist practice	22	adults	2	management
596. J. Cheng, B. W. Chaffee, N. F. Cheng, S. A. Gansky and J. D. Featherstone. Understanding treatment effect mechanisms of the CAMBRA randomized trial in reducing caries increment. J Dent Res 2015; 94(1): 44-51.	secondary care or hospital or university or specialist practice	231	adults	2	prevention
597. D. Hallas, J. B. Fernandez, L. J. Lim, P. Catapano, S. K. Dickson, K. R. Blouin, T. M. Schmidt, R. Acal-Jiminez, N. Ali, K. E. Figueroa, N. M. Jiwani and A. Sharma. OHEP: an oral health education program for mothers of newborns. J Pediatr Health Care 2015; 29(2): 181-90.	secondary care or hospital or university or specialist practice	94	children	2	prevention
598. L. A. Hilgert, S. C. Leal, J. Mulder, N. H. Creugers and J. E. Frencken. Caries-preventive Effect of Supervised Toothbrushing and Sealants. J Dent Res 2015; 94(9): 1218-24.	Field, school or non-practice	242	children	5	prevention
599. X. Li, Y. Zhong, X. Jiang, D. Hu, L. R. Mateo, B. M. Morrison, Jr. and Y. P. Zhang. Randomized clinical trial of the efficacy of dentifrices containing 1.5% arginine, an insoluble calcium compound and 1450 ppm fluoride over two years. J Clin Dent 2015; 26(1): 42345.	field, school or non-practice	5500	children	3	prevention
600. M. Memarpour, E. Fakhraei, S. Dadaein and M. Vossoughi. Efficacy of fluoride varnish and casein phosphopeptide-amorphous calcium phosphate for remineralization of primary teeth: a randomized clinical trial. Med Princ Pract 2015; 24(3): 231-7.	unclear	140	children	4	management
601. G. R. V. Nandhini T.. Comparison of the effectiveness of a commercially available herbal mouth rinse with chlorhexidine gluconate at the clinical and patient level. . Journal of Pharmaceutical Sciences and Research 2015; 7(8): 559-597.	Secondary care or hospital or university or specialist practice	50	adults	2	prevention
602. T. Peric, D. Markovic, B. Petrovic, V. Radojevic, T. Todorovic, B. A. Radicevic, R. J. Heinemann, G. Susic, A. P. Popadic and V. T. Spiric. Efficacy of pastes containing CPP-ACP and CPP-ACFP in patients with Sjogren's syndrome. Clin Oral Investig 2015; 19(9): 2153-65.	Secondary care or hospital or university or specialist practice	30	adults	3	prevention
603. T. Sitthisettapong, T. Doi, Y. Nishida, M. Kambara and P. Phantumvanit. Effect of CPP-ACP Paste on Enamel Carious Lesion of Primary Upper Anterior Teeth Assessed by Quantitative Light-Induced Fluorescence: A One-Year Clinical Trial. Caries Res 2015; 49(4): 434-41.	field, school or non-practice	103	children	2	prevention
604. N. C. van der Kaaij, M. H. van der Veen, M. A. van der Kaaij and J. M. ten Cate. A prospective, randomized placebo-controlled clinical trial on the effects of a fluoride rinse on white spot lesion development and bleeding in orthodontic patients. Eur J Oral Sci 2015; 123(3): 186-93.	secondary care or hospital or university or specialist practice	120	children	2	prevention
605. J. H. Vermaire and C. van Loveren. [Caries prevention strategies for 6-year-olds. A randomized controlled study]. Ned Tijdschr Tandheelkd 2015; 122(4): 200-8.	primary care or general practice	230	children	3	management
